# Supplementary material for: Global Identification of Small Ubiquitin-related Modifier (SUMO) Substrates Reveals Crosstalk between SUMOylation and Phosphorylation Promotes Cell Migration
Source: Mol Cell Proteomics. 2018 Feb 8;17(5):871–88. doi: 10.1074/mcp.RA117.000014 (PMC5930406; doi:10.1074/mcp.RA117.000014)
Supplement: Supplemental Data [file supp_RA117.000014_4537_2_supp_64129_p3kflr.xlsx]

## Sheet: sumo
SUMOylation Assay Condition	Target
50XE1E2_SUMO1	A2ML1
50XE1E2_SUMO1	AADAC
50XE1E2_SUMO1	AADAT
50XE1E2_SUMO1	AAMP
50XE1E2_SUMO1	AARSD1
50XE1E2_SUMO1	AASDHPPT
50XE1E2_SUMO1	ABHD10
50XE1E2_SUMO1	ABHD12B
50XE1E2_SUMO1	ABHD16A
50XE1E2_SUMO1	ABHD4
50XE1E2_SUMO1	ABI1
50XE1E2_SUMO1	ABLIM3
50XE1E2_SUMO1	ABR
50XE1E2_SUMO1	ACADM
50XE1E2_SUMO1	ACAP2
50XE1E2_SUMO1	ACAT2
50XE1E2_SUMO1	ACBD6
50XE1E2_SUMO1	ACOT7
50XE1E2_SUMO1	ACOT9
50XE1E2_SUMO1	ACP6
50XE1E2_SUMO1	ACSBG1
50XE1E2_SUMO1	ACSL5
50XE1E2_SUMO1	ACSL6
50XE1E2_SUMO1	ACSS2
50XE1E2_SUMO1	ACTA1
50XE1E2_SUMO1	ACTB
50XE1E2_SUMO1	ACTL6A
50XE1E2_SUMO1	ACTL6B
50XE1E2_SUMO1	ACTL9
50XE1E2_SUMO1	ACTR10
50XE1E2_SUMO1	ACTR1A
50XE1E2_SUMO1	ACTR6
50XE1E2_SUMO1	ACTRT2
50XE1E2_SUMO1	ACVR1C
50XE1E2_SUMO1	ACVR2B
50XE1E2_SUMO1	ADA
50XE1E2_SUMO1	ADAL
50XE1E2_SUMO1	ADAM15
50XE1E2_SUMO1	ADAM5P
50XE1E2_SUMO1	ADAMTS12
50XE1E2_SUMO1	ADAMTSL4
50XE1E2_SUMO1	ADD1
50XE1E2_SUMO1	ADH1B
50XE1E2_SUMO1	ADH4
50XE1E2_SUMO1	ADH5
50XE1E2_SUMO1	ADH6
50XE1E2_SUMO1	ADHFE1
50XE1E2_SUMO1	ADI1
50XE1E2_SUMO1	ADRBK2
50XE1E2_SUMO1	ADSL
50XE1E2_SUMO1	AES
50XE1E2_SUMO1	AGA
50XE1E2_SUMO1	AGFG1
50XE1E2_SUMO1	AGK
50XE1E2_SUMO1	AGPAT1
50XE1E2_SUMO1	AGPAT2
50XE1E2_SUMO1	AGSK1
50XE1E2_SUMO1	AGXT2L1
50XE1E2_SUMO1	AHNAK2
50XE1E2_SUMO1	AHSG
50XE1E2_SUMO1	AIMP1
50XE1E2_SUMO1	AK2
50XE1E2_SUMO1	AK3
50XE1E2_SUMO1	AK7
50XE1E2_SUMO1	AKAP1
50XE1E2_SUMO1	AKAP12
50XE1E2_SUMO1	AKAP8
50XE1E2_SUMO1	AKD1
50XE1E2_SUMO1	AKR1A1
50XE1E2_SUMO1	AKR1C1
50XE1E2_SUMO1	AKR1C2
50XE1E2_SUMO1	AKR1C3
50XE1E2_SUMO1	AKR1C4
50XE1E2_SUMO1	AKT1S1
50XE1E2_SUMO1	ALB
50XE1E2_SUMO1	ALCAM
50XE1E2_SUMO1	ALDH16A1
50XE1E2_SUMO1	ALDH1A3
50XE1E2_SUMO1	ALDH1L2
50XE1E2_SUMO1	ALDH3A2
50XE1E2_SUMO1	ALDH3B1
50XE1E2_SUMO1	ALDH4A1
50XE1E2_SUMO1	ALDH9A1
50XE1E2_SUMO1	ALDOC
50XE1E2_SUMO1	ALG13
50XE1E2_SUMO1	ALKBH4
50XE1E2_SUMO1	ALKBH7
50XE1E2_SUMO1	ALKBH8
50XE1E2_SUMO1	ALPL
50XE1E2_SUMO1	ALS2
50XE1E2_SUMO1	ALS2CL
50XE1E2_SUMO1	AMACR
50XE1E2_SUMO1	AMBP
50XE1E2_SUMO1	AMD1
50XE1E2_SUMO1	AMDHD1
50XE1E2_SUMO1	AMDHD2
50XE1E2_SUMO1	AMN1
50XE1E2_SUMO1	AMPH
50XE1E2_SUMO1	AMTN
50XE1E2_SUMO1	ANAPC16
50XE1E2_SUMO1	ANKHD1
50XE1E2_SUMO1	ANKMY2
50XE1E2_SUMO1	ANKRD13A
50XE1E2_SUMO1	ANKRD20A5P
50XE1E2_SUMO1	ANKRD39
50XE1E2_SUMO1	ANKRD46
50XE1E2_SUMO1	ANKRD50
50XE1E2_SUMO1	ANKS1A
50XE1E2_SUMO1	ANKS1B
50XE1E2_SUMO1	ANO6
50XE1E2_SUMO1	ANXA11
50XE1E2_SUMO1	ANXA8L1
50XE1E2_SUMO1	AP1AR
50XE1E2_SUMO1	AP2B1
50XE1E2_SUMO1	AP3S1
50XE1E2_SUMO1	APBB1
50XE1E2_SUMO1	APOBEC2
50XE1E2_SUMO1	APOC1
50XE1E2_SUMO1	APOL1
50XE1E2_SUMO1	APOL2
50XE1E2_SUMO1	APOPT1
50XE1E2_SUMO1	APPBP2
50XE1E2_SUMO1	APPL2
50XE1E2_SUMO1	APTX
50XE1E2_SUMO1	AQP7
50XE1E2_SUMO1	ARAF
50XE1E2_SUMO1	ARAP1
50XE1E2_SUMO1	ARFGAP1
50XE1E2_SUMO1	ARFRP1
50XE1E2_SUMO1	ARHGDIG
50XE1E2_SUMO1	ARHGEF1
50XE1E2_SUMO1	ARHGEF16
50XE1E2_SUMO1	ARHGEF40
50XE1E2_SUMO1	ARIH2
50XE1E2_SUMO1	ARL1
50XE1E2_SUMO1	ARL11
50XE1E2_SUMO1	ARL2BP
50XE1E2_SUMO1	ARL6
50XE1E2_SUMO1	ARL8A
50XE1E2_SUMO1	ARL8B
50XE1E2_SUMO1	ARMC1
50XE1E2_SUMO1	ARMC5
50XE1E2_SUMO1	ARNTL
50XE1E2_SUMO1	ARPC3
50XE1E2_SUMO1	ARRB1
50XE1E2_SUMO1	ARRDC4
50XE1E2_SUMO1	ARSA
50XE1E2_SUMO1	ART3
50XE1E2_SUMO1	ASAP3
50XE1E2_SUMO1	ASB1
50XE1E2_SUMO1	ASB2
50XE1E2_SUMO1	ASF1A
50XE1E2_SUMO1	ASF1B
50XE1E2_SUMO1	ASNS
50XE1E2_SUMO1	ASPRV1
50XE1E2_SUMO1	ATAD1
50XE1E2_SUMO1	ATAT1
50XE1E2_SUMO1	ATCAY
50XE1E2_SUMO1	ATF2
50XE1E2_SUMO1	ATF4
50XE1E2_SUMO1	ATF6
50XE1E2_SUMO1	ATF7
50XE1E2_SUMO1	ATG4B
50XE1E2_SUMO1	ATG4C
50XE1E2_SUMO1	ATG5
50XE1E2_SUMO1	ATG7
50XE1E2_SUMO1	ATIC
50XE1E2_SUMO1	ATP1B1
50XE1E2_SUMO1	ATP1B2
50XE1E2_SUMO1	ATP5G2
50XE1E2_SUMO1	ATP5H
50XE1E2_SUMO1	ATP5J
50XE1E2_SUMO1	ATP5J2
50XE1E2_SUMO1	ATP6V0A2
50XE1E2_SUMO1	ATP6V0D1
50XE1E2_SUMO1	ATP6V1B1
50XE1E2_SUMO1	ATPAF2
50XE1E2_SUMO1	ATPBD4
50XE1E2_SUMO1	ATRX
50XE1E2_SUMO1	ATXN3
50XE1E2_SUMO1	ATXN7L1
50XE1E2_SUMO1	AZGP1
50XE1E2_SUMO1	AZI2
50XE1E2_SUMO1	AZIN1
50XE1E2_SUMO1	B3GNT1
50XE1E2_SUMO1	B9D1
50XE1E2_SUMO1	B9D2
50XE1E2_SUMO1	BACE1
50XE1E2_SUMO1	BAK1
50XE1E2_SUMO1	BAT1
50XE1E2_SUMO1	BBS4
50XE1E2_SUMO1	BBS5
50XE1E2_SUMO1	BCAR3
50XE1E2_SUMO1	BCCIP
50XE1E2_SUMO1	BCKDHB
50XE1E2_SUMO1	BCKDK
50XE1E2_SUMO1	BCL2
50XE1E2_SUMO1	BCL2A1
50XE1E2_SUMO1	BCL2L11
50XE1E2_SUMO1	BCL2L2
50XE1E2_SUMO1	BCL6
50XE1E2_SUMO1	BDH2
50XE1E2_SUMO1	BEGAIN
50XE1E2_SUMO1	BHMT2
50XE1E2_SUMO1	BID
50XE1E2_SUMO1	BIK
50XE1E2_SUMO1	BIRC7
50XE1E2_SUMO1	BIRC8
50XE1E2_SUMO1	BMPER
50XE1E2_SUMO1	BNIP2
50XE1E2_SUMO1	BOD1P
50XE1E2_SUMO1	BOLL
50XE1E2_SUMO1	BORA
50XE1E2_SUMO1	BPIFA3
50XE1E2_SUMO1	BRAT1
50XE1E2_SUMO1	BRCC3
50XE1E2_SUMO1	BRD9
50XE1E2_SUMO1	BRK1
50XE1E2_SUMO1	BRSK2
50XE1E2_SUMO1	BSND
50XE1E2_SUMO1	BTN1A1
50XE1E2_SUMO1	BTN2A2
50XE1E2_SUMO1	BTN3A2
50XE1E2_SUMO1	BUB3
50XE1E2_SUMO1	BYSL
50XE1E2_SUMO1	C10orf116
50XE1E2_SUMO1	C10orf118
50XE1E2_SUMO1	C10orf32
50XE1E2_SUMO1	C10orf54
50XE1E2_SUMO1	C10orf55
50XE1E2_SUMO1	C10orf81
50XE1E2_SUMO1	C11orf16
50XE1E2_SUMO1	C11orf45
50XE1E2_SUMO1	C11orf54
50XE1E2_SUMO1	C11orf61
50XE1E2_SUMO1	C11orf67
50XE1E2_SUMO1	C11orf70
50XE1E2_SUMO1	C11orf73
50XE1E2_SUMO1	C11orf74
50XE1E2_SUMO1	C11orf9
50XE1E2_SUMO1	C12orf41
50XE1E2_SUMO1	C12orf44
50XE1E2_SUMO1	C14orf129
50XE1E2_SUMO1	C14orf142
50XE1E2_SUMO1	C14orf70
50XE1E2_SUMO1	C14orf93
50XE1E2_SUMO1	C15orf26
50XE1E2_SUMO1	C15orf38
50XE1E2_SUMO1	C16orf57
50XE1E2_SUMO1	C16orf58
50XE1E2_SUMO1	C16orf59
50XE1E2_SUMO1	C16orf73
50XE1E2_SUMO1	C16orf74
50XE1E2_SUMO1	C17orf49
50XE1E2_SUMO1	C17orf57
50XE1E2_SUMO1	C17orf75
50XE1E2_SUMO1	C18orf1
50XE1E2_SUMO1	C18orf18
50XE1E2_SUMO1	C18orf2
50XE1E2_SUMO1	C18orf25
50XE1E2_SUMO1	C19orf25
50XE1E2_SUMO1	C19orf43
50XE1E2_SUMO1	C19orf48
50XE1E2_SUMO1	C19orf51
50XE1E2_SUMO1	C19orf57
50XE1E2_SUMO1	C1QB
50XE1E2_SUMO1	C1QBP
50XE1E2_SUMO1	C1QTNF1
50XE1E2_SUMO1	C1QTNF7
50XE1E2_SUMO1	C1orf27
50XE1E2_SUMO1	C1orf38
50XE1E2_SUMO1	C1orf64
50XE1E2_SUMO1	C1orf96
50XE1E2_SUMO1	C20orf103
50XE1E2_SUMO1	C20orf3
50XE1E2_SUMO1	C20orf4
50XE1E2_SUMO1	C20orf43
50XE1E2_SUMO1	C21orf59
50XE1E2_SUMO1	C21orf62
50XE1E2_SUMO1	C22orf25
50XE1E2_SUMO1	C2orf27A
50XE1E2_SUMO1	C2orf53
50XE1E2_SUMO1	C2orf63
50XE1E2_SUMO1	C3orf20
50XE1E2_SUMO1	C3orf37
50XE1E2_SUMO1	C3orf45
50XE1E2_SUMO1	C4BPB
50XE1E2_SUMO1	C4orf19
50XE1E2_SUMO1	C4orf22
50XE1E2_SUMO1	C4orf33
50XE1E2_SUMO1	C5orf28
50XE1E2_SUMO1	C5orf32
50XE1E2_SUMO1	C5orf62
50XE1E2_SUMO1	C6orf125
50XE1E2_SUMO1	C6orf165
50XE1E2_SUMO1	C6orf195
50XE1E2_SUMO1	C6orf218
50XE1E2_SUMO1	C6orf72
50XE1E2_SUMO1	C7orf30
50XE1E2_SUMO1	C8orf46
50XE1E2_SUMO1	C8orf76
50XE1E2_SUMO1	C9orf103
50XE1E2_SUMO1	C9orf169
50XE1E2_SUMO1	C9orf64
50XE1E2_SUMO1	C9orf86
50XE1E2_SUMO1	CA13
50XE1E2_SUMO1	CAB39
50XE1E2_SUMO1	CACNG5
50XE1E2_SUMO1	CACYBP
50XE1E2_SUMO1	CALB2
50XE1E2_SUMO1	CALCOCO2
50XE1E2_SUMO1	CALHM1
50XE1E2_SUMO1	CALR
50XE1E2_SUMO1	CAMK1
50XE1E2_SUMO1	CAMK1D
50XE1E2_SUMO1	CAMK2A
50XE1E2_SUMO1	CAMK4
50XE1E2_SUMO1	CAMKK2
50XE1E2_SUMO1	CAMKV
50XE1E2_SUMO1	CAPN2
50XE1E2_SUMO1	CAPN6
50XE1E2_SUMO1	CAPS
50XE1E2_SUMO1	CAPZA2
50XE1E2_SUMO1	CARD14
50XE1E2_SUMO1	CARD8
50XE1E2_SUMO1	CARD9
50XE1E2_SUMO1	CARS
50XE1E2_SUMO1	CASC4
50XE1E2_SUMO1	CASP4
50XE1E2_SUMO1	CASQ2
50XE1E2_SUMO1	CBS
50XE1E2_SUMO1	CBWD1
50XE1E2_SUMO1	CCBL2
50XE1E2_SUMO1	CCDC102B
50XE1E2_SUMO1	CCDC115
50XE1E2_SUMO1	CCDC130
50XE1E2_SUMO1	CCDC65
50XE1E2_SUMO1	CCDC68
50XE1E2_SUMO1	CCDC9
50XE1E2_SUMO1	CCDC90B
50XE1E2_SUMO1	CCDC97
50XE1E2_SUMO1	CCIN
50XE1E2_SUMO1	CCL23
50XE1E2_SUMO1	CCNB1
50XE1E2_SUMO1	CCNB1IP1
50XE1E2_SUMO1	CCND2
50XE1E2_SUMO1	CCT3
50XE1E2_SUMO1	CCT5
50XE1E2_SUMO1	CCT7
50XE1E2_SUMO1	CCT8
50XE1E2_SUMO1	CCT8L2
50XE1E2_SUMO1	CD14
50XE1E2_SUMO1	CD244
50XE1E2_SUMO1	CD2BP2
50XE1E2_SUMO1	CD302
50XE1E2_SUMO1	CD320
50XE1E2_SUMO1	CD36
50XE1E2_SUMO1	CD40
50XE1E2_SUMO1	CD48
50XE1E2_SUMO1	CD69
50XE1E2_SUMO1	CD99
50XE1E2_SUMO1	CDADC1
50XE1E2_SUMO1	CDC123
50XE1E2_SUMO1	CDC16
50XE1E2_SUMO1	CDC20B
50XE1E2_SUMO1	CDC25B
50XE1E2_SUMO1	CDC34
50XE1E2_SUMO1	CDCA3
50XE1E2_SUMO1	CDCP1
50XE1E2_SUMO1	CDH26
50XE1E2_SUMO1	CDK16
50XE1E2_SUMO1	CDK5
50XE1E2_SUMO1	CDK5R1
50XE1E2_SUMO1	CDK5RAP1
50XE1E2_SUMO1	CDK6
50XE1E2_SUMO1	CDK7
50XE1E2_SUMO1	CDK9
50XE1E2_SUMO1	CDKN1A
50XE1E2_SUMO1	CDKN1B
50XE1E2_SUMO1	CDKN2A
50XE1E2_SUMO1	CDKN2B
50XE1E2_SUMO1	CDKN2D
50XE1E2_SUMO1	CEACAM21
50XE1E2_SUMO1	CEBPZ
50XE1E2_SUMO1	CECR1
50XE1E2_SUMO1	CELA2A
50XE1E2_SUMO1	CELA2B
50XE1E2_SUMO1	CENPM
50XE1E2_SUMO1	CENPN
50XE1E2_SUMO1	CENPO
50XE1E2_SUMO1	CENPP
50XE1E2_SUMO1	CEP112
50XE1E2_SUMO1	CEP250
50XE1E2_SUMO1	CEP70
50XE1E2_SUMO1	CEP76
50XE1E2_SUMO1	CEP85
50XE1E2_SUMO1	CERS4
50XE1E2_SUMO1	CES3
50XE1E2_SUMO1	CFHR3
50XE1E2_SUMO1	CGB5
50XE1E2_SUMO1	CGRRF1
50XE1E2_SUMO1	CHAC1
50XE1E2_SUMO1	CHAC2
50XE1E2_SUMO1	CHD2
50XE1E2_SUMO1	CHEK2
50XE1E2_SUMO1	CHKB
50XE1E2_SUMO1	CHMP3
50XE1E2_SUMO1	CHRND
50XE1E2_SUMO1	CIB1
50XE1E2_SUMO1	CIB3
50XE1E2_SUMO1	CINP
50XE1E2_SUMO1	CKM
50XE1E2_SUMO1	CKMT1B
50XE1E2_SUMO1	CKMT2
50XE1E2_SUMO1	CKS2
50XE1E2_SUMO1	CLDN10
50XE1E2_SUMO1	CLDN11
50XE1E2_SUMO1	CLDN5
50XE1E2_SUMO1	CLDN7
50XE1E2_SUMO1	CLIC2
50XE1E2_SUMO1	CLIC3
50XE1E2_SUMO1	CLK3
50XE1E2_SUMO1	CLP1
50XE1E2_SUMO1	CLUAP1
50XE1E2_SUMO1	CLUL1
50XE1E2_SUMO1	CLYBL
50XE1E2_SUMO1	CMBL
50XE1E2_SUMO1	CMIP
50XE1E2_SUMO1	CMTM1
50XE1E2_SUMO1	CNBP
50XE1E2_SUMO1	CNOT10
50XE1E2_SUMO1	CNOT6
50XE1E2_SUMO1	CNOT8
50XE1E2_SUMO1	CNR1
50XE1E2_SUMO1	CNST
50XE1E2_SUMO1	COBLL1
50XE1E2_SUMO1	COG3
50XE1E2_SUMO1	COL2A1
50XE1E2_SUMO1	COL4A3BP
50XE1E2_SUMO1	COL6A2
50XE1E2_SUMO1	COL9A1
50XE1E2_SUMO1	COLEC11
50XE1E2_SUMO1	COMMD2
50XE1E2_SUMO1	COMMD7
50XE1E2_SUMO1	COMMD8
50XE1E2_SUMO1	COMMD9
50XE1E2_SUMO1	COMT
50XE1E2_SUMO1	COPE
50XE1E2_SUMO1	COPS2
50XE1E2_SUMO1	COPS3
50XE1E2_SUMO1	COPS5
50XE1E2_SUMO1	COPS7A
50XE1E2_SUMO1	COPS8
50XE1E2_SUMO1	COPZ1
50XE1E2_SUMO1	COPZ2
50XE1E2_SUMO1	CORO6
50XE1E2_SUMO1	COTL1
50XE1E2_SUMO1	COX19
50XE1E2_SUMO1	COX6B1
50XE1E2_SUMO1	COX6B2
50XE1E2_SUMO1	CPA1
50XE1E2_SUMO1	CPB1
50XE1E2_SUMO1	CPEB1
50XE1E2_SUMO1	CPEB3
50XE1E2_SUMO1	CPNE1
50XE1E2_SUMO1	CPNE2
50XE1E2_SUMO1	CPNE5
50XE1E2_SUMO1	CPSF3L
50XE1E2_SUMO1	CPXCR1
50XE1E2_SUMO1	CRADD
50XE1E2_SUMO1	CRAT
50XE1E2_SUMO1	CRBN
50XE1E2_SUMO1	CRELD1
50XE1E2_SUMO1	CRELD2
50XE1E2_SUMO1	CREM
50XE1E2_SUMO1	CRIP1
50XE1E2_SUMO1	CRISP1
50XE1E2_SUMO1	CRLF3
50XE1E2_SUMO1	CRNN
50XE1E2_SUMO1	CROT
50XE1E2_SUMO1	CRY2
50XE1E2_SUMO1	CRYBA2
50XE1E2_SUMO1	CRYM
50XE1E2_SUMO1	CRYZL1
50XE1E2_SUMO1	CSF3
50XE1E2_SUMO1	CSNK1A1
50XE1E2_SUMO1	CSNK2A1
50XE1E2_SUMO1	CSRP1
50XE1E2_SUMO1	CSRP2BP
50XE1E2_SUMO1	CSRP3
50XE1E2_SUMO1	CST3
50XE1E2_SUMO1	CST8
50XE1E2_SUMO1	CSTF1
50XE1E2_SUMO1	CTBP1
50XE1E2_SUMO1	CTH
50XE1E2_SUMO1	CTNNBIP1
50XE1E2_SUMO1	CTR9
50XE1E2_SUMO1	CTSC
50XE1E2_SUMO1	CTSD
50XE1E2_SUMO1	CTSH
50XE1E2_SUMO1	CTSL1
50XE1E2_SUMO1	CTTNBP2NL
50XE1E2_SUMO1	CUL4A
50XE1E2_SUMO1	CX3CR1
50XE1E2_SUMO1	CXCL6
50XE1E2_SUMO1	CXorf21
50XE1E2_SUMO1	CXorf27
50XE1E2_SUMO1	CXorf41
50XE1E2_SUMO1	CXorf48
50XE1E2_SUMO1	CYB5A
50XE1E2_SUMO1	CYB5R2
50XE1E2_SUMO1	CYBB
50XE1E2_SUMO1	CYP2W1
50XE1E2_SUMO1	CYP4F11
50XE1E2_SUMO1	CYTH1
50XE1E2_SUMO1	CYTH2
50XE1E2_SUMO1	DAAM2
50XE1E2_SUMO1	DACT3
50XE1E2_SUMO1	DARS
50XE1E2_SUMO1	DBC1
50XE1E2_SUMO1	DBNDD1
50XE1E2_SUMO1	DBNDD2
50XE1E2_SUMO1	DBNL
50XE1E2_SUMO1	DCAF5
50XE1E2_SUMO1	DCAF8
50XE1E2_SUMO1	DCN
50XE1E2_SUMO1	DCPS
50XE1E2_SUMO1	DCST1
50XE1E2_SUMO1	DCT
50XE1E2_SUMO1	DCTD
50XE1E2_SUMO1	DCTN2
50XE1E2_SUMO1	DCTPP1
50XE1E2_SUMO1	DCUN1D1
50XE1E2_SUMO1	DDAH2
50XE1E2_SUMO1	DDB1
50XE1E2_SUMO1	DDC
50XE1E2_SUMO1	DDHD2
50XE1E2_SUMO1	DDI2
50XE1E2_SUMO1	DDOST
50XE1E2_SUMO1	DDX1
50XE1E2_SUMO1	DDX11
50XE1E2_SUMO1	DDX11L2
50XE1E2_SUMO1	DDX19B
50XE1E2_SUMO1	DDX42
50XE1E2_SUMO1	DDX55
50XE1E2_SUMO1	DDX60
50XE1E2_SUMO1	DEM1
50XE1E2_SUMO1	DENND1B
50XE1E2_SUMO1	DFFB
50XE1E2_SUMO1	DGCR6
50XE1E2_SUMO1	DGCR8
50XE1E2_SUMO1	DGKG
50XE1E2_SUMO1	DGUOK
50XE1E2_SUMO1	DHRS1
50XE1E2_SUMO1	DHRS13
50XE1E2_SUMO1	DHX16
50XE1E2_SUMO1	DIABLO
50XE1E2_SUMO1	DIMT1
50XE1E2_SUMO1	DIRAS2
50XE1E2_SUMO1	DIRAS3
50XE1E2_SUMO1	DIS3
50XE1E2_SUMO1	DIXDC1
50XE1E2_SUMO1	DKC1
50XE1E2_SUMO1	DKK3
50XE1E2_SUMO1	DLEU1
50XE1E2_SUMO1	DMWD
50XE1E2_SUMO1	DNAAF2
50XE1E2_SUMO1	DNAJA2
50XE1E2_SUMO1	DNAJB11
50XE1E2_SUMO1	DNAJB14
50XE1E2_SUMO1	DNAJB2
50XE1E2_SUMO1	DNAJB8
50XE1E2_SUMO1	DNAJC30
50XE1E2_SUMO1	DNAL4
50XE1E2_SUMO1	DNMT3L
50XE1E2_SUMO1	DOHH
50XE1E2_SUMO1	DOK1
50XE1E2_SUMO1	DOK3
50XE1E2_SUMO1	DOK4
50XE1E2_SUMO1	DPCD
50XE1E2_SUMO1	DPP3
50XE1E2_SUMO1	DPP7
50XE1E2_SUMO1	DPT
50XE1E2_SUMO1	DPYSL2
50XE1E2_SUMO1	DSCC1
50XE1E2_SUMO1	DSN1
50XE1E2_SUMO1	DSTN
50XE1E2_SUMO1	DSTYK
50XE1E2_SUMO1	DTNBP1
50XE1E2_SUMO1	DUOXA1
50XE1E2_SUMO1	DUS3L
50XE1E2_SUMO1	DUSP13
50XE1E2_SUMO1	DUSP19
50XE1E2_SUMO1	DUSP23
50XE1E2_SUMO1	DUSP26
50XE1E2_SUMO1	DUSP6
50XE1E2_SUMO1	DYDC1
50XE1E2_SUMO1	DYDC2
50XE1E2_SUMO1	DYNC2LI1
50XE1E2_SUMO1	DYNLL2
50XE1E2_SUMO1	DYNLT1
50XE1E2_SUMO1	DYRK4
50XE1E2_SUMO1	DYSFIP1
50XE1E2_SUMO1	E2F6
50XE1E2_SUMO1	EAF1
50XE1E2_SUMO1	EAF2
50XE1E2_SUMO1	ECE2
50XE1E2_SUMO1	ECHS1
50XE1E2_SUMO1	ECI1
50XE1E2_SUMO1	EDG2
50XE1E2_SUMO1	EDNRB
50XE1E2_SUMO1	EEF1E1
50XE1E2_SUMO1	EEF2K
50XE1E2_SUMO1	EFHC1
50XE1E2_SUMO1	EFHD2
50XE1E2_SUMO1	EFNA1
50XE1E2_SUMO1	EFNB1
50XE1E2_SUMO1	EGFL8
50XE1E2_SUMO1	EGFLAM
50XE1E2_SUMO1	EGLN2
50XE1E2_SUMO1	EID1
50XE1E2_SUMO1	EID3
50XE1E2_SUMO1	EIF2B5
50XE1E2_SUMO1	EIF2S1
50XE1E2_SUMO1	EIF2S2
50XE1E2_SUMO1	EIF3H
50XE1E2_SUMO1	EIF3I
50XE1E2_SUMO1	EIF4A2
50XE1E2_SUMO1	EIF4EBP1
50XE1E2_SUMO1	EIF4EBP3
50XE1E2_SUMO1	EIF4ENIF1
50XE1E2_SUMO1	EIF6
50XE1E2_SUMO1	ELAC2
50XE1E2_SUMO1	ELL3
50XE1E2_SUMO1	ELMOD3
50XE1E2_SUMO1	ELOVL2
50XE1E2_SUMO1	ELP3
50XE1E2_SUMO1	EMCN
50XE1E2_SUMO1	EMG1
50XE1E2_SUMO1	ENO1P1
50XE1E2_SUMO1	ENOPH1
50XE1E2_SUMO1	ENSA
50XE1E2_SUMO1	ENTPD1
50XE1E2_SUMO1	EPB41L4A
50XE1E2_SUMO1	EPHA10
50XE1E2_SUMO1	EPHA7
50XE1E2_SUMO1	EPM2A
50XE1E2_SUMO1	ERBB3
50XE1E2_SUMO1	ERCC3
50XE1E2_SUMO1	ERCC8
50XE1E2_SUMO1	ERF
50XE1E2_SUMO1	ERP27
50XE1E2_SUMO1	ESD
50XE1E2_SUMO1	ESM1
50XE1E2_SUMO1	ETFA
50XE1E2_SUMO1	ETHE1
50XE1E2_SUMO1	ETS1
50XE1E2_SUMO1	ETS2
50XE1E2_SUMO1	EVI2A
50XE1E2_SUMO1	EVL
50XE1E2_SUMO1	EXOC5
50XE1E2_SUMO1	EXOSC1
50XE1E2_SUMO1	EXOSC5
50XE1E2_SUMO1	EXOSC8
50XE1E2_SUMO1	EYA2
50XE1E2_SUMO1	EYA4
50XE1E2_SUMO1	EZH1
50XE1E2_SUMO1	F12
50XE1E2_SUMO1	F13A1
50XE1E2_SUMO1	FABP1
50XE1E2_SUMO1	FABP5
50XE1E2_SUMO1	FAM100A
50XE1E2_SUMO1	FAM102B
50XE1E2_SUMO1	FAM107A
50XE1E2_SUMO1	FAM108A1
50XE1E2_SUMO1	FAM109A
50XE1E2_SUMO1	FAM109B
50XE1E2_SUMO1	FAM113A
50XE1E2_SUMO1	FAM118A
50XE1E2_SUMO1	FAM122A
50XE1E2_SUMO1	FAM126A
50XE1E2_SUMO1	FAM127B
50XE1E2_SUMO1	FAM129A
50XE1E2_SUMO1	FAM131A
50XE1E2_SUMO1	FAM131B
50XE1E2_SUMO1	FAM131C
50XE1E2_SUMO1	FAM134B
50XE1E2_SUMO1	FAM158A
50XE1E2_SUMO1	FAM163A
50XE1E2_SUMO1	FAM175B
50XE1E2_SUMO1	FAM185A
50XE1E2_SUMO1	FAM188A
50XE1E2_SUMO1	FAM18B2
50XE1E2_SUMO1	FAM200A
50XE1E2_SUMO1	FAM203A
50XE1E2_SUMO1	FAM21A
50XE1E2_SUMO1	FAM3B
50XE1E2_SUMO1	FAM40B
50XE1E2_SUMO1	FAM43A
50XE1E2_SUMO1	FAM46C
50XE1E2_SUMO1	FAM53B
50XE1E2_SUMO1	FAM63A
50XE1E2_SUMO1	FAM71C
50XE1E2_SUMO1	FAM81A
50XE1E2_SUMO1	FAM83A
50XE1E2_SUMO1	FAM83F
50XE1E2_SUMO1	FAM84A
50XE1E2_SUMO1	FAM86A
50XE1E2_SUMO1	FAM89B
50XE1E2_SUMO1	FAM9C
50XE1E2_SUMO1	FAR1
50XE1E2_SUMO1	FARS2
50XE1E2_SUMO1	FARSB
50XE1E2_SUMO1	FBP2
50XE1E2_SUMO1	FBRS
50XE1E2_SUMO1	FBXL14
50XE1E2_SUMO1	FBXL16
50XE1E2_SUMO1	FBXL21
50XE1E2_SUMO1	FBXL4
50XE1E2_SUMO1	FBXL5
50XE1E2_SUMO1	FBXL8
50XE1E2_SUMO1	FBXO21
50XE1E2_SUMO1	FBXO22
50XE1E2_SUMO1	FBXO27
50XE1E2_SUMO1	FBXO4
50XE1E2_SUMO1	FBXO44
50XE1E2_SUMO1	FCER1A
50XE1E2_SUMO1	FCGR2B
50XE1E2_SUMO1	FCHSD2
50XE1E2_SUMO1	FCRL1
50XE1E2_SUMO1	FECH
50XE1E2_SUMO1	FERMT3
50XE1E2_SUMO1	FEZ1
50XE1E2_SUMO1	FGF19
50XE1E2_SUMO1	FGF7
50XE1E2_SUMO1	FGL2
50XE1E2_SUMO1	FHL2
50XE1E2_SUMO1	FHL3
50XE1E2_SUMO1	FIGNL1
50XE1E2_SUMO1	FKBP5
50XE1E2_SUMO1	FKBP6
50XE1E2_SUMO1	FKBP8
50XE1E2_SUMO1	FLJ25328
50XE1E2_SUMO1	FLJ43315
50XE1E2_SUMO1	FLJ45964
50XE1E2_SUMO1	FLVCR2
50XE1E2_SUMO1	FMNL2
50XE1E2_SUMO1	FMO5
50XE1E2_SUMO1	FMR1
50XE1E2_SUMO1	FNDC3B
50XE1E2_SUMO1	FNDC8
50XE1E2_SUMO1	FNTB
50XE1E2_SUMO1	FOLR1
50XE1E2_SUMO1	FPGT
50XE1E2_SUMO1	FRMD3
50XE1E2_SUMO1	FRMD8
50XE1E2_SUMO1	FSCB
50XE1E2_SUMO1	FST
50XE1E2_SUMO1	FTL
50XE1E2_SUMO1	FTSJ1
50XE1E2_SUMO1	FUCA1
50XE1E2_SUMO1	FURIN
50XE1E2_SUMO1	FUZ
50XE1E2_SUMO1	G6PD
50XE1E2_SUMO1	GAA
50XE1E2_SUMO1	GABBR2
50XE1E2_SUMO1	GABPB2
50XE1E2_SUMO1	GAD1
50XE1E2_SUMO1	GADD45A
50XE1E2_SUMO1	GADD45G
50XE1E2_SUMO1	GAL3ST1
50XE1E2_SUMO1	GALE
50XE1E2_SUMO1	GALK2
50XE1E2_SUMO1	GALM
50XE1E2_SUMO1	GALNS
50XE1E2_SUMO1	GALNT3
50XE1E2_SUMO1	GALNT6
50XE1E2_SUMO1	GALNTL2
50XE1E2_SUMO1	GAMT
50XE1E2_SUMO1	GAP43
50XE1E2_SUMO1	GAPDHS
50XE1E2_SUMO1	GART
50XE1E2_SUMO1	GAS2
50XE1E2_SUMO1	GAS2L3
50XE1E2_SUMO1	GAS6
50XE1E2_SUMO1	GATA1
50XE1E2_SUMO1	GATA3
50XE1E2_SUMO1	GBA2
50XE1E2_SUMO1	GBP1
50XE1E2_SUMO1	GBP2
50XE1E2_SUMO1	GC
50XE1E2_SUMO1	GCAT
50XE1E2_SUMO1	GCK
50XE1E2_SUMO1	GDAP1L1
50XE1E2_SUMO1	GDAP2
50XE1E2_SUMO1	GDF3
50XE1E2_SUMO1	GDI2
50XE1E2_SUMO1	GDPD5
50XE1E2_SUMO1	GEMIN6
50XE1E2_SUMO1	GEMIN7
50XE1E2_SUMO1	GFER
50XE1E2_SUMO1	GFM2
50XE1E2_SUMO1	GFOD2
50XE1E2_SUMO1	GGA1
50XE1E2_SUMO1	GGTLC1
50XE1E2_SUMO1	GINS2
50XE1E2_SUMO1	GIT2
50XE1E2_SUMO1	GJA5
50XE1E2_SUMO1	GK
50XE1E2_SUMO1	GK2
50XE1E2_SUMO1	GLOD4
50XE1E2_SUMO1	GLRX3
50XE1E2_SUMO1	GLRX5
50XE1E2_SUMO1	GLTP
50XE1E2_SUMO1	GLTPD1
50XE1E2_SUMO1	GLUL
50XE1E2_SUMO1	GLYCTK
50XE1E2_SUMO1	GMDS
50XE1E2_SUMO1	GMFG
50XE1E2_SUMO1	GMPR2
50XE1E2_SUMO1	GNA14
50XE1E2_SUMO1	GNAI1
50XE1E2_SUMO1	GNAI2
50XE1E2_SUMO1	GNAI3
50XE1E2_SUMO1	GNAO1
50XE1E2_SUMO1	GNAT2
50XE1E2_SUMO1	GNAZ
50XE1E2_SUMO1	GNB2
50XE1E2_SUMO1	GNB2L1
50XE1E2_SUMO1	GNB3
50XE1E2_SUMO1	GNG2
50XE1E2_SUMO1	GNL1
50XE1E2_SUMO1	GNPDA2
50XE1E2_SUMO1	GNPTG
50XE1E2_SUMO1	GOLGA5
50XE1E2_SUMO1	GOPC
50XE1E2_SUMO1	GOT1
50XE1E2_SUMO1	GPAA1
50XE1E2_SUMO1	GPATCH3
50XE1E2_SUMO1	GPBP1L1
50XE1E2_SUMO1	GPCPD1
50XE1E2_SUMO1	GPD1
50XE1E2_SUMO1	GPD1L
50XE1E2_SUMO1	GPER
50XE1E2_SUMO1	GPI
50XE1E2_SUMO1	GPM6B
50XE1E2_SUMO1	GPN1
50XE1E2_SUMO1	GPN3
50XE1E2_SUMO1	GPNMB
50XE1E2_SUMO1	GPR110
50XE1E2_SUMO1	GPR119
50XE1E2_SUMO1	GPR15
50XE1E2_SUMO1	GPR151
50XE1E2_SUMO1	GPR182
50XE1E2_SUMO1	GPR56
50XE1E2_SUMO1	GPR77
50XE1E2_SUMO1	GPR83
50XE1E2_SUMO1	GPR85
50XE1E2_SUMO1	GPRC5A
50XE1E2_SUMO1	GPRIN2
50XE1E2_SUMO1	GPS1
50XE1E2_SUMO1	GPSM1
50XE1E2_SUMO1	GPSM3
50XE1E2_SUMO1	GPT
50XE1E2_SUMO1	GRAP2
50XE1E2_SUMO1	GRID1
50XE1E2_SUMO1	GRINL1A
50XE1E2_SUMO1	GRK6
50XE1E2_SUMO1	GRWD1
50XE1E2_SUMO1	GSC
50XE1E2_SUMO1	GSDMB
50XE1E2_SUMO1	GSDMD
50XE1E2_SUMO1	GSG1L
50XE1E2_SUMO1	GSK3A
50XE1E2_SUMO1	GSN
50XE1E2_SUMO1	GSTA1
50XE1E2_SUMO1	GSTA2
50XE1E2_SUMO1	GSTA3
50XE1E2_SUMO1	GSTA4
50XE1E2_SUMO1	GSTK1
50XE1E2_SUMO1	GSTM3
50XE1E2_SUMO1	GSTM4
50XE1E2_SUMO1	GSTO1
50XE1E2_SUMO1	GSTO2
50XE1E2_SUMO1	GSTZ1
50XE1E2_SUMO1	GTF2B
50XE1E2_SUMO1	GTF2H2
50XE1E2_SUMO1	GTF2H3
50XE1E2_SUMO1	GTF2I
50XE1E2_SUMO1	GTF2IRD2
50XE1E2_SUMO1	GTF3C2
50XE1E2_SUMO1	GTF3C6
50XE1E2_SUMO1	GTPBP3
50XE1E2_SUMO1	GTSE1
50XE1E2_SUMO1	GUCA1C
50XE1E2_SUMO1	GUCY1A3
50XE1E2_SUMO1	GUF1
50XE1E2_SUMO1	GUK1
50XE1E2_SUMO1	GUSBP4
50XE1E2_SUMO1	GYG1
50XE1E2_SUMO1	HAAO
50XE1E2_SUMO1	HACL1
50XE1E2_SUMO1	HAPLN3
50XE1E2_SUMO1	HAS3
50XE1E2_SUMO1	HAX1
50XE1E2_SUMO1	HBG1
50XE1E2_SUMO1	HBG2
50XE1E2_SUMO1	HBZ
50XE1E2_SUMO1	HCFC2
50XE1E2_SUMO1	HDAC1
50XE1E2_SUMO1	HDAC4
50XE1E2_SUMO1	HDAC8
50XE1E2_SUMO1	HDDC2
50XE1E2_SUMO1	HDHD1
50XE1E2_SUMO1	HENMT1
50XE1E2_SUMO1	HERPUD2
50XE1E2_SUMO1	HEXDC
50XE1E2_SUMO1	HEXIM2
50XE1E2_SUMO1	HEY2
50XE1E2_SUMO1	HHIPL2
50XE1E2_SUMO1	HHLA3
50XE1E2_SUMO1	HIATL1
50XE1E2_SUMO1	HIBCH
50XE1E2_SUMO1	HINFP
50XE1E2_SUMO1	HK1
50XE1E2_SUMO1	HK3
50XE1E2_SUMO1	HLA-A
50XE1E2_SUMO1	HLA-DMA
50XE1E2_SUMO1	HLA-DMB
50XE1E2_SUMO1	HLA-DPB1
50XE1E2_SUMO1	HMG20A
50XE1E2_SUMO1	HMGCL
50XE1E2_SUMO1	HMGCS2
50XE1E2_SUMO1	HN1
50XE1E2_SUMO1	HNMT
50XE1E2_SUMO1	HNRNPA0
50XE1E2_SUMO1	HNRNPAB
50XE1E2_SUMO1	HNRNPC
50XE1E2_SUMO1	HNRNPH3
50XE1E2_SUMO1	HNRNPR
50XE1E2_SUMO1	HOGA1
50XE1E2_SUMO1	HOOK1
50XE1E2_SUMO1	HOOK3
50XE1E2_SUMO1	HORMAD2
50XE1E2_SUMO1	HPCAL1
50XE1E2_SUMO1	HPCAL4
50XE1E2_SUMO1	HPD
50XE1E2_SUMO1	HPS4
50XE1E2_SUMO1	HPS5
50XE1E2_SUMO1	HPX
50XE1E2_SUMO1	HRAS
50XE1E2_SUMO1	HS3ST1
50XE1E2_SUMO1	HSD17B10
50XE1E2_SUMO1	HSD17B14
50XE1E2_SUMO1	HSD17B8
50XE1E2_SUMO1	HSD3B2
50XE1E2_SUMO1	HSF1
50XE1E2_SUMO1	HSFX1
50XE1E2_SUMO1	HSFY1
50XE1E2_SUMO1	HSFY2
50XE1E2_SUMO1	HSH2D
50XE1E2_SUMO1	HSP90B1
50XE1E2_SUMO1	HSPA13
50XE1E2_SUMO1	HSPA8
50XE1E2_SUMO1	HSPA9
50XE1E2_SUMO1	HSPB11
50XE1E2_SUMO1	HSPB8
50XE1E2_SUMO1	HSPBP1
50XE1E2_SUMO1	HSPE1
50XE1E2_SUMO1	HTR1A
50XE1E2_SUMO1	HTR1E
50XE1E2_SUMO1	HUS1
50XE1E2_SUMO1	HYAL1
50XE1E2_SUMO1	ICAM1
50XE1E2_SUMO1	ICAM3
50XE1E2_SUMO1	ID3
50XE1E2_SUMO1	IDH1
50XE1E2_SUMO1	IDI2
50XE1E2_SUMO1	IDO1
50XE1E2_SUMO1	IFI35
50XE1E2_SUMO1	IFI44
50XE1E2_SUMO1	IFI44L
50XE1E2_SUMO1	IFIH1
50XE1E2_SUMO1	IFIT3
50XE1E2_SUMO1	IFNA13
50XE1E2_SUMO1	IFNA4
50XE1E2_SUMO1	IFNAR1
50XE1E2_SUMO1	IFT20
50XE1E2_SUMO1	IFT43
50XE1E2_SUMO1	IFT52
50XE1E2_SUMO1	IFT57
50XE1E2_SUMO1	IGBP1
50XE1E2_SUMO1	IGFBP2
50XE1E2_SUMO1	IGHA1
50XE1E2_SUMO1	IGHG1
50XE1E2_SUMO1	IGHM
50XE1E2_SUMO1	IGHV1-69
50XE1E2_SUMO1	IGHV4-31
50XE1E2_SUMO1	IGHV7-81
50XE1E2_SUMO1	IGKC
50XE1E2_SUMO1	IGKV1-5
50XE1E2_SUMO1	IGL@
50XE1E2_SUMO1	IGLV3-25
50XE1E2_SUMO1	IGSF6
50XE1E2_SUMO1	IKZF1
50XE1E2_SUMO1	IL10RB
50XE1E2_SUMO1	IL12A
50XE1E2_SUMO1	IL13RA1
50XE1E2_SUMO1	IL16
50XE1E2_SUMO1	IL17A
50XE1E2_SUMO1	IL19
50XE1E2_SUMO1	IL1RN
50XE1E2_SUMO1	IL24
50XE1E2_SUMO1	IL32
50XE1E2_SUMO1	IL36A
50XE1E2_SUMO1	IL9R
50XE1E2_SUMO1	ILKAP
50XE1E2_SUMO1	IMPA2
50XE1E2_SUMO1	INPP1
50XE1E2_SUMO1	INPP5A
50XE1E2_SUMO1	INPP5B
50XE1E2_SUMO1	INTS4
50XE1E2_SUMO1	INTS5
50XE1E2_SUMO1	IP6K1
50XE1E2_SUMO1	IQUB
50XE1E2_SUMO1	IRF9
50XE1E2_SUMO1	IRGC
50XE1E2_SUMO1	ISCA2
50XE1E2_SUMO1	ISCU
50XE1E2_SUMO1	ISG15
50XE1E2_SUMO1	ISM2
50XE1E2_SUMO1	IST1
50XE1E2_SUMO1	ISY1
50XE1E2_SUMO1	ITFG3
50XE1E2_SUMO1	ITGB1BP3
50XE1E2_SUMO1	ITPA
50XE1E2_SUMO1	IVD
50XE1E2_SUMO1	JAK2
50XE1E2_SUMO1	JUB
50XE1E2_SUMO1	JUP
50XE1E2_SUMO1	KBTBD12
50XE1E2_SUMO1	KBTBD6
50XE1E2_SUMO1	KCNA4
50XE1E2_SUMO1	KCNAB1
50XE1E2_SUMO1	KCNAB2
50XE1E2_SUMO1	KCNAB3
50XE1E2_SUMO1	KCNIP1
50XE1E2_SUMO1	KCNIP2
50XE1E2_SUMO1	KCNIP3
50XE1E2_SUMO1	KCNJ10
50XE1E2_SUMO1	KCNJ13
50XE1E2_SUMO1	KCNJ3
50XE1E2_SUMO1	KCNJ8
50XE1E2_SUMO1	KCNS3
50XE1E2_SUMO1	KCTD13
50XE1E2_SUMO1	KCTD15
50XE1E2_SUMO1	KCTD16
50XE1E2_SUMO1	KCTD18
50XE1E2_SUMO1	KCTD4
50XE1E2_SUMO1	KCTD5
50XE1E2_SUMO1	KCTD9
50XE1E2_SUMO1	KEAP1
50XE1E2_SUMO1	KHDRBS3
50XE1E2_SUMO1	KHK
50XE1E2_SUMO1	KIAA0226L
50XE1E2_SUMO1	KIAA0586
50XE1E2_SUMO1	KIAA0930
50XE1E2_SUMO1	KIAA1257
50XE1E2_SUMO1	KIAA1279
50XE1E2_SUMO1	KIAA1609
50XE1E2_SUMO1	KIAA1958
50XE1E2_SUMO1	KIF26B
50XE1E2_SUMO1	KIR2DL1
50XE1E2_SUMO1	KLF7
50XE1E2_SUMO1	KLHDC3
50XE1E2_SUMO1	KLHDC7B
50XE1E2_SUMO1	KLHL10
50XE1E2_SUMO1	KLK1
50XE1E2_SUMO1	KLK11
50XE1E2_SUMO1	KNG1
50XE1E2_SUMO1	KPNA1
50XE1E2_SUMO1	KPNA2
50XE1E2_SUMO1	KPNA4
50XE1E2_SUMO1	KPNA5
50XE1E2_SUMO1	KPNA6
50XE1E2_SUMO1	KREMEN2
50XE1E2_SUMO1	KRT15
50XE1E2_SUMO1	KRT8P41
50XE1E2_SUMO1	KRTAP5-3
50XE1E2_SUMO1	KTI12
50XE1E2_SUMO1	KYNU
50XE1E2_SUMO1	L2HGDH
50XE1E2_SUMO1	LACC1
50XE1E2_SUMO1	LAD1
50XE1E2_SUMO1	LAMTOR3
50XE1E2_SUMO1	LARP4
50XE1E2_SUMO1	LARS2
50XE1E2_SUMO1	LAS1L
50XE1E2_SUMO1	LASP1
50XE1E2_SUMO1	LAX1
50XE1E2_SUMO1	LCP2
50XE1E2_SUMO1	LDB1
50XE1E2_SUMO1	LDHB
50XE1E2_SUMO1	LDHC
50XE1E2_SUMO1	LDOC1L
50XE1E2_SUMO1	LECT1
50XE1E2_SUMO1	LEPREL1
50XE1E2_SUMO1	LETM2
50XE1E2_SUMO1	LGALS14
50XE1E2_SUMO1	LGALSL
50XE1E2_SUMO1	LHX4
50XE1E2_SUMO1	LILRA2
50XE1E2_SUMO1	LILRA6
50XE1E2_SUMO1	LIN28A
50XE1E2_SUMO1	LINC00471
50XE1E2_SUMO1	LMO1
50XE1E2_SUMO1	LMO2
50XE1E2_SUMO1	LOC113179
50XE1E2_SUMO1	LOC113386
50XE1E2_SUMO1	LOC130355
50XE1E2_SUMO1	LOC138046
50XE1E2_SUMO1	LOC151121
50XE1E2_SUMO1	LOC197350
50XE1E2_SUMO1	LOC201164
50XE1E2_SUMO1	LOC220686
50XE1E2_SUMO1	LOC255374
50XE1E2_SUMO1	LOC284297
50XE1E2_SUMO1	LOC284757
50XE1E2_SUMO1	LOC285141
50XE1E2_SUMO1	LOC286016
50XE1E2_SUMO1	LOC339483
50XE1E2_SUMO1	LOC374395
50XE1E2_SUMO1	LOC375449
50XE1E2_SUMO1	LOC375748
50XE1E2_SUMO1	LOC387793
50XE1E2_SUMO1	LOC387856
50XE1E2_SUMO1	LOC389833
50XE1E2_SUMO1	LOC400120
50XE1E2_SUMO1	LOC401152
50XE1E2_SUMO1	LOC407835
50XE1E2_SUMO1	LOC492303
50XE1E2_SUMO1	LOC494141
50XE1E2_SUMO1	LOC51035
50XE1E2_SUMO1	LOC541469
50XE1E2_SUMO1	LOC554202
50XE1E2_SUMO1	LOC554207
50XE1E2_SUMO1	LOC595101
50XE1E2_SUMO1	LOC619207
50XE1E2_SUMO1	LOC652968
50XE1E2_SUMO1	LOC84989
50XE1E2_SUMO1	LPAR4
50XE1E2_SUMO1	LPCAT2
50XE1E2_SUMO1	LPL
50XE1E2_SUMO1	LRAT
50XE1E2_SUMO1	LRP1
50XE1E2_SUMO1	LRRC20
50XE1E2_SUMO1	LRRC23
50XE1E2_SUMO1	LRRC28
50XE1E2_SUMO1	LRRC48
50XE1E2_SUMO1	LRRC57
50XE1E2_SUMO1	LRRK1
50XE1E2_SUMO1	LSM1
50XE1E2_SUMO1	LSM12
50XE1E2_SUMO1	LSM14A
50XE1E2_SUMO1	LSM7
50XE1E2_SUMO1	LST1
50XE1E2_SUMO1	LTF
50XE1E2_SUMO1	LUM
50XE1E2_SUMO1	LY86
50XE1E2_SUMO1	LYPD3
50XE1E2_SUMO1	LYPD4
50XE1E2_SUMO1	LYPD6
50XE1E2_SUMO1	LYPLAL1
50XE1E2_SUMO1	LZTFL1
50XE1E2_SUMO1	MAB21L2
50XE1E2_SUMO1	MAD2L1
50XE1E2_SUMO1	MAF1
50XE1E2_SUMO1	MAGEA12
50XE1E2_SUMO1	MAGEA2B
50XE1E2_SUMO1	MAGEA4
50XE1E2_SUMO1	MAGEA6
50XE1E2_SUMO1	MAGEB1
50XE1E2_SUMO1	MAGEB2
50XE1E2_SUMO1	MAGEB4
50XE1E2_SUMO1	MAGEC2
50XE1E2_SUMO1	MAL2
50XE1E2_SUMO1	MAMDC2
50XE1E2_SUMO1	MAOA
50XE1E2_SUMO1	MAP1LC3B
50XE1E2_SUMO1	MAP1LC3C
50XE1E2_SUMO1	MAP3K11
50XE1E2_SUMO1	MAP3K5
50XE1E2_SUMO1	MAPK1
50XE1E2_SUMO1	MAPK10
50XE1E2_SUMO1	MAPK11
50XE1E2_SUMO1	MAPK12
50XE1E2_SUMO1	MAPK13
50XE1E2_SUMO1	MAPK14
50XE1E2_SUMO1	MAPK1IP1L
50XE1E2_SUMO1	MAPK3
50XE1E2_SUMO1	MAPK8
50XE1E2_SUMO1	MAPK8IP2
50XE1E2_SUMO1	MAPKAPK3
50XE1E2_SUMO1	MAPRE2
50XE1E2_SUMO1	2015-03-08
50XE1E2_SUMO1	MARCKSL1
50XE1E2_SUMO1	MASP1
50XE1E2_SUMO1	MAT2B
50XE1E2_SUMO1	MATK
50XE1E2_SUMO1	MAVS
50XE1E2_SUMO1	MB
50XE1E2_SUMO1	MBIP
50XE1E2_SUMO1	MC1R
50XE1E2_SUMO1	MCAT
50XE1E2_SUMO1	MCCC1
50XE1E2_SUMO1	MCFD2
50XE1E2_SUMO1	MCM2
50XE1E2_SUMO1	MCM6
50XE1E2_SUMO1	MCM7
50XE1E2_SUMO1	MCM8
50XE1E2_SUMO1	MCU
50XE1E2_SUMO1	MDH1
50XE1E2_SUMO1	MDH1B
50XE1E2_SUMO1	MDH2
50XE1E2_SUMO1	MDM2
50XE1E2_SUMO1	MDM4
50XE1E2_SUMO1	MED1
50XE1E2_SUMO1	MED22
50XE1E2_SUMO1	MED28
50XE1E2_SUMO1	MED6
50XE1E2_SUMO1	MED8
50XE1E2_SUMO1	MEF2C
50XE1E2_SUMO1	MEI1
50XE1E2_SUMO1	MEMO1
50XE1E2_SUMO1	METAP1
50XE1E2_SUMO1	METTL1
50XE1E2_SUMO1	METTL16
50XE1E2_SUMO1	METTL21A
50XE1E2_SUMO1	METTL3
50XE1E2_SUMO1	METTL6
50XE1E2_SUMO1	MFAP3L
50XE1E2_SUMO1	MFI2
50XE1E2_SUMO1	MGC10814
50XE1E2_SUMO1	MGC16075
50XE1E2_SUMO1	MGC16291
50XE1E2_SUMO1	MGC23270
50XE1E2_SUMO1	MGC40069
50XE1E2_SUMO1	MGMT
50XE1E2_SUMO1	MIA
50XE1E2_SUMO1	MICA
50XE1E2_SUMO1	MINA
50XE1E2_SUMO1	MIS18BP1
50XE1E2_SUMO1	MITF
50XE1E2_SUMO1	MKNK1
50XE1E2_SUMO1	MLC1
50XE1E2_SUMO1	MLIP
50XE1E2_SUMO1	MLST8
50XE1E2_SUMO1	MMADHC
50XE1E2_SUMO1	MMP1
50XE1E2_SUMO1	MMP13
50XE1E2_SUMO1	MMP19
50XE1E2_SUMO1	MMP23B
50XE1E2_SUMO1	MMP3
50XE1E2_SUMO1	MOCS3
50XE1E2_SUMO1	MON1A
50XE1E2_SUMO1	MOSC2
50XE1E2_SUMO1	MPHOSPH8
50XE1E2_SUMO1	MPI
50XE1E2_SUMO1	MPP1
50XE1E2_SUMO1	MPPE1
50XE1E2_SUMO1	MPPED2
50XE1E2_SUMO1	MPST
50XE1E2_SUMO1	MPZL1
50XE1E2_SUMO1	MREG
50XE1E2_SUMO1	MRFAP1L1
50XE1E2_SUMO1	MRM1
50XE1E2_SUMO1	MRPL1
50XE1E2_SUMO1	MRPL24
50XE1E2_SUMO1	MRPL35
50XE1E2_SUMO1	MRPL4
50XE1E2_SUMO1	MRPL41
50XE1E2_SUMO1	MRPL48
50XE1E2_SUMO1	MRPS35
50XE1E2_SUMO1	MRPS36
50XE1E2_SUMO1	MS4A4A
50XE1E2_SUMO1	MS4A8B
50XE1E2_SUMO1	MSH2
50XE1E2_SUMO1	MSRB3
50XE1E2_SUMO1	MSTO1
50XE1E2_SUMO1	MT1F
50XE1E2_SUMO1	MT1P3
50XE1E2_SUMO1	MTCP1
50XE1E2_SUMO1	MTF2
50XE1E2_SUMO1	MTL5
50XE1E2_SUMO1	MTM1
50XE1E2_SUMO1	MTMR14
50XE1E2_SUMO1	MTMR2
50XE1E2_SUMO1	MTMR6
50XE1E2_SUMO1	MTO1
50XE1E2_SUMO1	MTRF1L
50XE1E2_SUMO1	MTX2
50XE1E2_SUMO1	MUC20
50XE1E2_SUMO1	MUM1L1
50XE1E2_SUMO1	MVP
50XE1E2_SUMO1	MYCBP
50XE1E2_SUMO1	MYL1
50XE1E2_SUMO1	MYL10
50XE1E2_SUMO1	MYL3
50XE1E2_SUMO1	MYL5
50XE1E2_SUMO1	MYL6
50XE1E2_SUMO1	MYO1B
50XE1E2_SUMO1	MYO1D
50XE1E2_SUMO1	MYO3A
50XE1E2_SUMO1	MYOT
50XE1E2_SUMO1	MZF1
50XE1E2_SUMO1	MZT2B
50XE1E2_SUMO1	N.D.
50XE1E2_SUMO1	N6AMT2
50XE1E2_SUMO1	NAA38
50XE1E2_SUMO1	NACA2
50XE1E2_SUMO1	NACC2
50XE1E2_SUMO1	NADSYN1
50XE1E2_SUMO1	NAE1
50XE1E2_SUMO1	NAGK
50XE1E2_SUMO1	NAIF1
50XE1E2_SUMO1	NAMPT
50XE1E2_SUMO1	NANS
50XE1E2_SUMO1	NAPB
50XE1E2_SUMO1	NAPG
50XE1E2_SUMO1	NAPRT1
50XE1E2_SUMO1	NAPSA
50XE1E2_SUMO1	NARF
50XE1E2_SUMO1	NARFL
50XE1E2_SUMO1	NAT1
50XE1E2_SUMO1	NAV1
50XE1E2_SUMO1	NBPF3
50XE1E2_SUMO1	NCALD
50XE1E2_SUMO1	NCAPH2
50XE1E2_SUMO1	NCBP1
50XE1E2_SUMO1	NCBP2
50XE1E2_SUMO1	NCDN
50XE1E2_SUMO1	NCF2
50XE1E2_SUMO1	NCKIPSD
50XE1E2_SUMO1	NCOA4
50XE1E2_SUMO1	NCS1
50XE1E2_SUMO1	NDOR1
50XE1E2_SUMO1	NDP
50XE1E2_SUMO1	NDRG1
50XE1E2_SUMO1	NDRG2
50XE1E2_SUMO1	NDUFA10
50XE1E2_SUMO1	NDUFA3
50XE1E2_SUMO1	NDUFB10
50XE1E2_SUMO1	NDUFB11
50XE1E2_SUMO1	NDUFC2
50XE1E2_SUMO1	NDUFS1
50XE1E2_SUMO1	NDUFS4
50XE1E2_SUMO1	NDUFS6
50XE1E2_SUMO1	NDUFV1
50XE1E2_SUMO1	NECAB1
50XE1E2_SUMO1	NECAP1
50XE1E2_SUMO1	NEDD4L
50XE1E2_SUMO1	NEIL2
50XE1E2_SUMO1	NEK10
50XE1E2_SUMO1	NELL1
50XE1E2_SUMO1	NFATC3
50XE1E2_SUMO1	NFKB1
50XE1E2_SUMO1	NFKBIA
50XE1E2_SUMO1	NFKBIB
50XE1E2_SUMO1	NFU1
50XE1E2_SUMO1	NHEJ1
50XE1E2_SUMO1	NIF3L1
50XE1E2_SUMO1	NIP7
50XE1E2_SUMO1	NIT1
50XE1E2_SUMO1	NKAP
50XE1E2_SUMO1	NLRP2
50XE1E2_SUMO1	NME2
50XE1E2_SUMO1	NME5
50XE1E2_SUMO1	NMRAL1
50XE1E2_SUMO1	NNT
50XE1E2_SUMO1	NOL3
50XE1E2_SUMO1	NOS3
50XE1E2_SUMO1	NOTCH2NL
50XE1E2_SUMO1	NPC2
50XE1E2_SUMO1	NPFF
50XE1E2_SUMO1	NPHP4
50XE1E2_SUMO1	NPM1
50XE1E2_SUMO1	NPM3
50XE1E2_SUMO1	NPRL2
50XE1E2_SUMO1	NPTX2
50XE1E2_SUMO1	NPY2R
50XE1E2_SUMO1	NQO1
50XE1E2_SUMO1	NQO2
50XE1E2_SUMO1	NR0B2
50XE1E2_SUMO1	NR3C1
50XE1E2_SUMO1	NR4A2
50XE1E2_SUMO1	NR6A1
50XE1E2_SUMO1	NRAS
50XE1E2_SUMO1	NRBP1
50XE1E2_SUMO1	NRBP2
50XE1E2_SUMO1	NRCAM
50XE1E2_SUMO1	NSDHL
50XE1E2_SUMO1	NSMCE2
50XE1E2_SUMO1	NSMCE4A
50XE1E2_SUMO1	NSUN5P1
50XE1E2_SUMO1	NT5C3
50XE1E2_SUMO1	NT5E
50XE1E2_SUMO1	NUB1
50XE1E2_SUMO1	NUBP1
50XE1E2_SUMO1	NUBP2
50XE1E2_SUMO1	NUCB1
50XE1E2_SUMO1	NUDCD1
50XE1E2_SUMO1	NUDT12
50XE1E2_SUMO1	NUDT13
50XE1E2_SUMO1	NUDT2
50XE1E2_SUMO1	NUDT3
50XE1E2_SUMO1	NUDT5
50XE1E2_SUMO1	NUDT6
50XE1E2_SUMO1	NUF2
50XE1E2_SUMO1	NUMB
50XE1E2_SUMO1	NUP133
50XE1E2_SUMO1	NUP210P1
50XE1E2_SUMO1	NUP35
50XE1E2_SUMO1	NUP54
50XE1E2_SUMO1	NUP62CL
50XE1E2_SUMO1	NUP85
50XE1E2_SUMO1	NXF3
50XE1E2_SUMO1	NXN
50XE1E2_SUMO1	NXPH1
50XE1E2_SUMO1	NXPH3
50XE1E2_SUMO1	OBFC1
50XE1E2_SUMO1	ODC1
50XE1E2_SUMO1	ODF3L2
50XE1E2_SUMO1	OGFOD1
50XE1E2_SUMO1	OGFOD2
50XE1E2_SUMO1	OGFR
50XE1E2_SUMO1	OGN
50XE1E2_SUMO1	OGT
50XE1E2_SUMO1	OLA1
50XE1E2_SUMO1	OLFML2B
50XE1E2_SUMO1	OLFML3
50XE1E2_SUMO1	OLIG2
50XE1E2_SUMO1	OPTN
50XE1E2_SUMO1	OR10H5
50XE1E2_SUMO1	OR51I1
50XE1E2_SUMO1	OR6B2
50XE1E2_SUMO1	OR7E91P
50XE1E2_SUMO1	OR7G2
50XE1E2_SUMO1	ORAOV1
50XE1E2_SUMO1	ORC4
50XE1E2_SUMO1	OSBPL3
50XE1E2_SUMO1	OSBPL6
50XE1E2_SUMO1	OSMR
50XE1E2_SUMO1	OSR2
50XE1E2_SUMO1	OTOGL
50XE1E2_SUMO1	OTUB1
50XE1E2_SUMO1	OTUB2
50XE1E2_SUMO1	OXCT1
50XE1E2_SUMO1	P2RX4
50XE1E2_SUMO1	P2RY4
50XE1E2_SUMO1	P4HB
50XE1E2_SUMO1	P4HTM
50XE1E2_SUMO1	PAAF1
50XE1E2_SUMO1	PACSIN2
50XE1E2_SUMO1	PAH
50XE1E2_SUMO1	PAMR1
50XE1E2_SUMO1	PANK3
50XE1E2_SUMO1	PAPSS2
50XE1E2_SUMO1	PARP11
50XE1E2_SUMO1	PARP8
50XE1E2_SUMO1	PARVA
50XE1E2_SUMO1	PARVG
50XE1E2_SUMO1	PATE2
50XE1E2_SUMO1	PBK
50XE1E2_SUMO1	PBLD
50XE1E2_SUMO1	PCBD1
50XE1E2_SUMO1	PCBP2
50XE1E2_SUMO1	PCCA
50XE1E2_SUMO1	PCDH1
50XE1E2_SUMO1	PCDHB13
50XE1E2_SUMO1	PCK2
50XE1E2_SUMO1	PCOLCE
50XE1E2_SUMO1	PCP2
50XE1E2_SUMO1	PCSK1N
50XE1E2_SUMO1	PCTP
50XE1E2_SUMO1	PCYT1B
50XE1E2_SUMO1	PCYT2
50XE1E2_SUMO1	PDCD2
50XE1E2_SUMO1	PDCD2L
50XE1E2_SUMO1	PDCD6
50XE1E2_SUMO1	PDCL
50XE1E2_SUMO1	PDE1A
50XE1E2_SUMO1	PDE9A
50XE1E2_SUMO1	PDGFRA
50XE1E2_SUMO1	PDGFRB
50XE1E2_SUMO1	PDHA1
50XE1E2_SUMO1	PDHB
50XE1E2_SUMO1	PDK3
50XE1E2_SUMO1	PDK4
50XE1E2_SUMO1	PDLIM3
50XE1E2_SUMO1	PDLIM4
50XE1E2_SUMO1	PDSS2
50XE1E2_SUMO1	PDXDC1
50XE1E2_SUMO1	PDYN
50XE1E2_SUMO1	PDZK1IP1
50XE1E2_SUMO1	PEF1
50XE1E2_SUMO1	PELI2
50XE1E2_SUMO1	PELI3
50XE1E2_SUMO1	PER3
50XE1E2_SUMO1	PEX14
50XE1E2_SUMO1	PEX19
50XE1E2_SUMO1	PFDN4
50XE1E2_SUMO1	PFKFB4
50XE1E2_SUMO1	PFKP
50XE1E2_SUMO1	PFN4
50XE1E2_SUMO1	PGBD1
50XE1E2_SUMO1	PGDS
50XE1E2_SUMO1	PGK1
50XE1E2_SUMO1	PGM1
50XE1E2_SUMO1	PGM2
50XE1E2_SUMO1	PGM3
50XE1E2_SUMO1	PGM5
50XE1E2_SUMO1	PGPEP1
50XE1E2_SUMO1	PGRMC1
50XE1E2_SUMO1	PHB2
50XE1E2_SUMO1	PHGDH
50XE1E2_SUMO1	PHKG2
50XE1E2_SUMO1	PHOSPHO2
50XE1E2_SUMO1	PHYHIPL
50XE1E2_SUMO1	PI16
50XE1E2_SUMO1	PI3
50XE1E2_SUMO1	PIAS2
50XE1E2_SUMO1	PIAS3
50XE1E2_SUMO1	PICK1
50XE1E2_SUMO1	PIM1
50XE1E2_SUMO1	PIM2
50XE1E2_SUMO1	PIN1
50XE1E2_SUMO1	PIN4
50XE1E2_SUMO1	PIP5K1P1
50XE1E2_SUMO1	PIPOX
50XE1E2_SUMO1	PITHD1
50XE1E2_SUMO1	PITPNB
50XE1E2_SUMO1	PITPNC1
50XE1E2_SUMO1	PKIG
50XE1E2_SUMO1	PKM2
50XE1E2_SUMO1	PKNOX1
50XE1E2_SUMO1	PLA2G16
50XE1E2_SUMO1	PLA2G5
50XE1E2_SUMO1	PLA2G6
50XE1E2_SUMO1	PLAT
50XE1E2_SUMO1	PLAUR
50XE1E2_SUMO1	PLB1
50XE1E2_SUMO1	PLCD1
50XE1E2_SUMO1	PLCG2
50XE1E2_SUMO1	PLEKHA3
50XE1E2_SUMO1	PLEKHG2
50XE1E2_SUMO1	PLEKHJ1
50XE1E2_SUMO1	PLG
50XE1E2_SUMO1	PLK1
50XE1E2_SUMO1	PLK1S1
50XE1E2_SUMO1	PLLP
50XE1E2_SUMO1	PLRG1
50XE1E2_SUMO1	PLSCR1
50XE1E2_SUMO1	PLSCR3
50XE1E2_SUMO1	PLSCR4
50XE1E2_SUMO1	PLXNA2
50XE1E2_SUMO1	PMM1
50XE1E2_SUMO1	PMS2
50XE1E2_SUMO1	PMS2CL
50XE1E2_SUMO1	PNMA1
50XE1E2_SUMO1	PNMA2
50XE1E2_SUMO1	PNMA6A
50XE1E2_SUMO1	POLA2
50XE1E2_SUMO1	POLDIP2
50XE1E2_SUMO1	POLR1C
50XE1E2_SUMO1	POLR1D
50XE1E2_SUMO1	POLR2G
50XE1E2_SUMO1	POLR2H
50XE1E2_SUMO1	POLR2J2
50XE1E2_SUMO1	POLR2K
50XE1E2_SUMO1	POLR3C
50XE1E2_SUMO1	POLR3D
50XE1E2_SUMO1	POLR3E
50XE1E2_SUMO1	POMP
50XE1E2_SUMO1	POP7
50XE1E2_SUMO1	PPA2
50XE1E2_SUMO1	PPAP2B
50XE1E2_SUMO1	PPBP
50XE1E2_SUMO1	PPIA
50XE1E2_SUMO1	PPID
50XE1E2_SUMO1	PPIL3
50XE1E2_SUMO1	PPM1A
50XE1E2_SUMO1	PPM1B
50XE1E2_SUMO1	PPM1F
50XE1E2_SUMO1	PPM1H
50XE1E2_SUMO1	PPP1R2P3
50XE1E2_SUMO1	PPP2R1B
50XE1E2_SUMO1	PPP2R2A
50XE1E2_SUMO1	PPP2R5E
50XE1E2_SUMO1	PPP3CB
50XE1E2_SUMO1	PPP3R2
50XE1E2_SUMO1	PPP6C
50XE1E2_SUMO1	PPYR1
50XE1E2_SUMO1	PRADC1
50XE1E2_SUMO1	PRAME
50XE1E2_SUMO1	PRCC
50XE1E2_SUMO1	PRDX3
50XE1E2_SUMO1	PRELP
50XE1E2_SUMO1	PREPL
50XE1E2_SUMO1	PRKAG1
50XE1E2_SUMO1	PRKAG3
50XE1E2_SUMO1	PRKAR1A
50XE1E2_SUMO1	PRKCA
50XE1E2_SUMO1	PRKCB
50XE1E2_SUMO1	PRKCG
50XE1E2_SUMO1	PRKCH
50XE1E2_SUMO1	PRKCSH
50XE1E2_SUMO1	PRKCZ
50XE1E2_SUMO1	PRMT2
50XE1E2_SUMO1	PRMT5
50XE1E2_SUMO1	PRMT6
50XE1E2_SUMO1	PRMT7
50XE1E2_SUMO1	PROCR
50XE1E2_SUMO1	PROK1
50XE1E2_SUMO1	PROS1
50XE1E2_SUMO1	PROSC
50XE1E2_SUMO1	PROZ
50XE1E2_SUMO1	PRPF19
50XE1E2_SUMO1	PRPF4
50XE1E2_SUMO1	PRPF40A
50XE1E2_SUMO1	PRPS2
50XE1E2_SUMO1	PRSS12
50XE1E2_SUMO1	PRSS2
50XE1E2_SUMO1	PRSS30P
50XE1E2_SUMO1	PRSS35
50XE1E2_SUMO1	PRUNE
50XE1E2_SUMO1	PRUNE2
50XE1E2_SUMO1	PSAT1
50XE1E2_SUMO1	PSCA
50XE1E2_SUMO1	PSEN1
50XE1E2_SUMO1	PSG1
50XE1E2_SUMO1	PSG11
50XE1E2_SUMO1	PSMA1
50XE1E2_SUMO1	PSMA2
50XE1E2_SUMO1	PSMA3
50XE1E2_SUMO1	PSMA4
50XE1E2_SUMO1	PSMA5
50XE1E2_SUMO1	PSMA8
50XE1E2_SUMO1	PSMB1
50XE1E2_SUMO1	PSMB2
50XE1E2_SUMO1	PSMB4
50XE1E2_SUMO1	PSMB5
50XE1E2_SUMO1	PSMB6
50XE1E2_SUMO1	PSMB7
50XE1E2_SUMO1	PSMB8
50XE1E2_SUMO1	PSMC3
50XE1E2_SUMO1	PSMD2
50XE1E2_SUMO1	PSMD3
50XE1E2_SUMO1	PSME2
50XE1E2_SUMO1	PSME3
50XE1E2_SUMO1	PSMG1
50XE1E2_SUMO1	PSMG3
50XE1E2_SUMO1	PTGES3
50XE1E2_SUMO1	PTGS2
50XE1E2_SUMO1	PTK2B
50XE1E2_SUMO1	PTPN1
50XE1E2_SUMO1	PTPN11
50XE1E2_SUMO1	PTPN2
50XE1E2_SUMO1	PTS
50XE1E2_SUMO1	PVR
50XE1E2_SUMO1	PYCR2
50XE1E2_SUMO1	PYGB
50XE1E2_SUMO1	PYROXD2
50XE1E2_SUMO1	QARS
50XE1E2_SUMO1	QDPR
50XE1E2_SUMO1	RAB14
50XE1E2_SUMO1	RAB17
50XE1E2_SUMO1	RAB18
50XE1E2_SUMO1	RAB1A
50XE1E2_SUMO1	RAB20
50XE1E2_SUMO1	RAB22A
50XE1E2_SUMO1	RAB23
50XE1E2_SUMO1	RAB24
50XE1E2_SUMO1	RAB28
50XE1E2_SUMO1	RAB2A
50XE1E2_SUMO1	RAB2B
50XE1E2_SUMO1	RAB30
50XE1E2_SUMO1	RAB32
50XE1E2_SUMO1	RAB34
50XE1E2_SUMO1	RAB37
50XE1E2_SUMO1	RAB39B
50XE1E2_SUMO1	RAB3B
50XE1E2_SUMO1	RAB3C
50XE1E2_SUMO1	RAB3D
50XE1E2_SUMO1	RAB3IL1
50XE1E2_SUMO1	RAB3IP
50XE1E2_SUMO1	RAB4A
50XE1E2_SUMO1	RAB5A
50XE1E2_SUMO1	RAB5B
50XE1E2_SUMO1	RAB7A
50XE1E2_SUMO1	RAB8A
50XE1E2_SUMO1	RAB9B
50XE1E2_SUMO1	RABEPK
50XE1E2_SUMO1	RABGAP1L
50XE1E2_SUMO1	RABGGTB
50XE1E2_SUMO1	RABL3
50XE1E2_SUMO1	RABL5
50XE1E2_SUMO1	RAD51
50XE1E2_SUMO1	RAD51D
50XE1E2_SUMO1	RAD52
50XE1E2_SUMO1	RAD54B
50XE1E2_SUMO1	RAET1G
50XE1E2_SUMO1	RAI14
50XE1E2_SUMO1	RAI2
50XE1E2_SUMO1	RAN
50XE1E2_SUMO1	RAP1B
50XE1E2_SUMO1	RAP1GDS1
50XE1E2_SUMO1	RAP2A
50XE1E2_SUMO1	RAP2C
50XE1E2_SUMO1	RARRES1
50XE1E2_SUMO1	RARS
50XE1E2_SUMO1	RASAL1
50XE1E2_SUMO1	RASD2
50XE1E2_SUMO1	RASL12
50XE1E2_SUMO1	RASSF3
50XE1E2_SUMO1	RASSF8
50XE1E2_SUMO1	RASSF9
50XE1E2_SUMO1	RBBP5
50XE1E2_SUMO1	RBFA
50XE1E2_SUMO1	RBM3
50XE1E2_SUMO1	RBM42
50XE1E2_SUMO1	RBM4B
50XE1E2_SUMO1	RBMS1
50XE1E2_SUMO1	RBP1
50XE1E2_SUMO1	RBX1
50XE1E2_SUMO1	RCAN1
50XE1E2_SUMO1	RCHY1
50XE1E2_SUMO1	REC8
50XE1E2_SUMO1	RECQL4
50XE1E2_SUMO1	REEP4
50XE1E2_SUMO1	REG1A
50XE1E2_SUMO1	RELA
50XE1E2_SUMO1	RER1
50XE1E2_SUMO1	RETSAT
50XE1E2_SUMO1	RFESD
50XE1E2_SUMO1	RFPL3
50XE1E2_SUMO1	RFX2
50XE1E2_SUMO1	RFX4
50XE1E2_SUMO1	RFXANK
50XE1E2_SUMO1	RGL1
50XE1E2_SUMO1	RGS1
50XE1E2_SUMO1	RGS19
50XE1E2_SUMO1	RGS20
50XE1E2_SUMO1	RGS5
50XE1E2_SUMO1	RHOA
50XE1E2_SUMO1	RHOG
50XE1E2_SUMO1	RIMBP3
50XE1E2_SUMO1	RIMKLB
50XE1E2_SUMO1	RIOK3
50XE1E2_SUMO1	RIPK2
50XE1E2_SUMO1	RMI1
50XE1E2_SUMO1	RMI2
50XE1E2_SUMO1	RMND5B
50XE1E2_SUMO1	RNASE6
50XE1E2_SUMO1	RNASEH2A
50XE1E2_SUMO1	RNF11
50XE1E2_SUMO1	RNF113A
50XE1E2_SUMO1	RNF126
50XE1E2_SUMO1	RNF138
50XE1E2_SUMO1	RNF145
50XE1E2_SUMO1	RNF213
50XE1E2_SUMO1	RNF220
50XE1E2_SUMO1	RNF40
50XE1E2_SUMO1	RNF5
50XE1E2_SUMO1	RNPEP
50XE1E2_SUMO1	ROBO2
50XE1E2_SUMO1	RP6-166C19.11
50XE1E2_SUMO1	RPA1
50XE1E2_SUMO1	RPAIN
50XE1E2_SUMO1	RPF2
50XE1E2_SUMO1	RPL12
50XE1E2_SUMO1	RPL14
50XE1E2_SUMO1	RPL27A
50XE1E2_SUMO1	RPL31
50XE1E2_SUMO1	RPLP0
50XE1E2_SUMO1	RPP40
50XE1E2_SUMO1	RPS13
50XE1E2_SUMO1	RPS14
50XE1E2_SUMO1	RPS6KL1
50XE1E2_SUMO1	RPSA
50XE1E2_SUMO1	RQCD1
50XE1E2_SUMO1	RRAGB
50XE1E2_SUMO1	RRAS
50XE1E2_SUMO1	RSAD2
50XE1E2_SUMO1	RSPH3
50XE1E2_SUMO1	RSPH9
50XE1E2_SUMO1	RSRC2
50XE1E2_SUMO1	RTN2
50XE1E2_SUMO1	RTN3
50XE1E2_SUMO1	RTN4
50XE1E2_SUMO1	RUNDC3A
50XE1E2_SUMO1	RUVBL1
50XE1E2_SUMO1	RUVBL2
50XE1E2_SUMO1	RWDD2A
50XE1E2_SUMO1	RXFP3
50XE1E2_SUMO1	S100A1
50XE1E2_SUMO1	S100A14
50XE1E2_SUMO1	S100A16
50XE1E2_SUMO1	S100A3
50XE1E2_SUMO1	S100A6
50XE1E2_SUMO1	S100B
50XE1E2_SUMO1	SAA4
50XE1E2_SUMO1	SAAL1
50XE1E2_SUMO1	SAE1
50XE1E2_SUMO1	SAP30BP
50XE1E2_SUMO1	SAR1B
50XE1E2_SUMO1	SARS2
50XE1E2_SUMO1	SAT1
50XE1E2_SUMO1	SCCPDH
50XE1E2_SUMO1	SCEL
50XE1E2_SUMO1	SCFD1
50XE1E2_SUMO1	SCG3
50XE1E2_SUMO1	SCGB1A1
50XE1E2_SUMO1	SCGB2A2
50XE1E2_SUMO1	SCGB3A2
50XE1E2_SUMO1	SCGN
50XE1E2_SUMO1	SCHIP1
50XE1E2_SUMO1	SCIN
50XE1E2_SUMO1	SCLY
50XE1E2_SUMO1	SCML4
50XE1E2_SUMO1	SCNM1
50XE1E2_SUMO1	SCO2
50XE1E2_SUMO1	SDCCAG3
50XE1E2_SUMO1	SDCCAG8
50XE1E2_SUMO1	SDF4
50XE1E2_SUMO1	SDS
50XE1E2_SUMO1	SEC13
50XE1E2_SUMO1	SEC14L3
50XE1E2_SUMO1	SEC24C
50XE1E2_SUMO1	SECTM1
50XE1E2_SUMO1	SEH1L
50XE1E2_SUMO1	SELENBP1
50XE1E2_SUMO1	SELL
50XE1E2_SUMO1	SELPLG
50XE1E2_SUMO1	SEMA3D
50XE1E2_SUMO1	SENP1
50XE1E2_SUMO1	2015-09-01
50XE1E2_SUMO1	2015-09-10
50XE1E2_SUMO1	2015-09-12
50XE1E2_SUMO1	2015-09-02
50XE1E2_SUMO1	2015-09-04
50XE1E2_SUMO1	2015-09-06
50XE1E2_SUMO1	SERBP1
50XE1E2_SUMO1	SERPINB2
50XE1E2_SUMO1	SERPINB4
50XE1E2_SUMO1	SERPINB8
50XE1E2_SUMO1	SERPINB9
50XE1E2_SUMO1	SERPING1
50XE1E2_SUMO1	SERPINI2
50XE1E2_SUMO1	SESTD1
50XE1E2_SUMO1	SETD4
50XE1E2_SUMO1	SETDB1
50XE1E2_SUMO1	SEZ6L2
50XE1E2_SUMO1	SF3B5
50XE1E2_SUMO1	SFN
50XE1E2_SUMO1	SFTPC
50XE1E2_SUMO1	SGCG
50XE1E2_SUMO1	SGK1
50XE1E2_SUMO1	SGPL1
50XE1E2_SUMO1	SH2B1
50XE1E2_SUMO1	SH2D2A
50XE1E2_SUMO1	SH2D3C
50XE1E2_SUMO1	SH3BGR
50XE1E2_SUMO1	SH3BP2
50XE1E2_SUMO1	SH3GLB1
50XE1E2_SUMO1	SH3YL1
50XE1E2_SUMO1	SHARPIN
50XE1E2_SUMO1	SHD
50XE1E2_SUMO1	SHKBP1
50XE1E2_SUMO1	SHMT1
50XE1E2_SUMO1	SHMT2
50XE1E2_SUMO1	SHPK
50XE1E2_SUMO1	SIGIRR
50XE1E2_SUMO1	SIRPG
50XE1E2_SUMO1	SIRT1
50XE1E2_SUMO1	SIRT3
50XE1E2_SUMO1	SIRT5
50XE1E2_SUMO1	SKA3
50XE1E2_SUMO1	SKIL
50XE1E2_SUMO1	SKIP
50XE1E2_SUMO1	SKP1
50XE1E2_SUMO1	SLC16A1
50XE1E2_SUMO1	SLC16A4
50XE1E2_SUMO1	SLC20A1
50XE1E2_SUMO1	SLC22A15
50XE1E2_SUMO1	SLC23A1
50XE1E2_SUMO1	SLC25A10
50XE1E2_SUMO1	SLC25A13
50XE1E2_SUMO1	SLC25A19
50XE1E2_SUMO1	SLC25A32
50XE1E2_SUMO1	SLC25A43
50XE1E2_SUMO1	SLC25A45
50XE1E2_SUMO1	SLC2A6
50XE1E2_SUMO1	SLC35A1
50XE1E2_SUMO1	SLC35E4
50XE1E2_SUMO1	SLC35F5
50XE1E2_SUMO1	SLC39A5
50XE1E2_SUMO1	SLC39A8
50XE1E2_SUMO1	SLC3A1
50XE1E2_SUMO1	SLC46A2
50XE1E2_SUMO1	SLC47A1
50XE1E2_SUMO1	SLC5A11
50XE1E2_SUMO1	SLC6A18
50XE1E2_SUMO1	SLC7A1
50XE1E2_SUMO1	SLC9A3R1
50XE1E2_SUMO1	SLFNL1
50XE1E2_SUMO1	SMAD1
50XE1E2_SUMO1	SMAD3
50XE1E2_SUMO1	SMCP
50XE1E2_SUMO1	SMEK1
50XE1E2_SUMO1	SMNDC1
50XE1E2_SUMO1	SMOC1
50XE1E2_SUMO1	SMOX
50XE1E2_SUMO1	SMPX
50XE1E2_SUMO1	SMU1
50XE1E2_SUMO1	SMYD3
50XE1E2_SUMO1	SMYD5
50XE1E2_SUMO1	SNRNP25
50XE1E2_SUMO1	SNRPA
50XE1E2_SUMO1	SNRPN
50XE1E2_SUMO1	SNTA1
50XE1E2_SUMO1	SNX10
50XE1E2_SUMO1	SNX12
50XE1E2_SUMO1	SNX15
50XE1E2_SUMO1	SNX3
50XE1E2_SUMO1	SNX32
50XE1E2_SUMO1	SNX8
50XE1E2_SUMO1	SNX9
50XE1E2_SUMO1	SOCS5
50XE1E2_SUMO1	SORBS3
50XE1E2_SUMO1	SPA17
50XE1E2_SUMO1	SPAG16
50XE1E2_SUMO1	SPANXN3
50XE1E2_SUMO1	SPATA7
50XE1E2_SUMO1	SPATC1
50XE1E2_SUMO1	SPDEF
50XE1E2_SUMO1	SPG21
50XE1E2_SUMO1	SPHK1
50XE1E2_SUMO1	SPHK2
50XE1E2_SUMO1	SPINLW1
50XE1E2_SUMO1	SPINT1
50XE1E2_SUMO1	SPINT2
50XE1E2_SUMO1	SPO11
50XE1E2_SUMO1	SPOCK1
50XE1E2_SUMO1	SPP1
50XE1E2_SUMO1	SPR
50XE1E2_SUMO1	SPRR1A
50XE1E2_SUMO1	SPRR2A
50XE1E2_SUMO1	SPRR2B
50XE1E2_SUMO1	SPRR2G
50XE1E2_SUMO1	SPRR3
50XE1E2_SUMO1	SPRY2
50XE1E2_SUMO1	SPRYD4
50XE1E2_SUMO1	SPRYD5
50XE1E2_SUMO1	SPRYD7
50XE1E2_SUMO1	SPTLC2
50XE1E2_SUMO1	SQSTM1
50XE1E2_SUMO1	SRI
50XE1E2_SUMO1	SRP9
50XE1E2_SUMO1	SRPX2
50XE1E2_SUMO1	SRR
50XE1E2_SUMO1	SRXN1
50XE1E2_SUMO1	SSBP1
50XE1E2_SUMO1	SSBP2
50XE1E2_SUMO1	SSBP4
50XE1E2_SUMO1	SSH1
50XE1E2_SUMO1	SSH3
50XE1E2_SUMO1	SSX3
50XE1E2_SUMO1	ST6GAL1
50XE1E2_SUMO1	STAC
50XE1E2_SUMO1	STAG3L4
50XE1E2_SUMO1	STAM
50XE1E2_SUMO1	STAMBP
50XE1E2_SUMO1	STAR
50XE1E2_SUMO1	STARD4
50XE1E2_SUMO1	STARD5
50XE1E2_SUMO1	STAT4
50XE1E2_SUMO1	STAT5A
50XE1E2_SUMO1	STAT5B
50XE1E2_SUMO1	STAU2
50XE1E2_SUMO1	STC2
50XE1E2_SUMO1	STEAP4
50XE1E2_SUMO1	STIP1
50XE1E2_SUMO1	STK11IP
50XE1E2_SUMO1	STK17A
50XE1E2_SUMO1	STK24
50XE1E2_SUMO1	STK25
50XE1E2_SUMO1	STK3
50XE1E2_SUMO1	STK31
50XE1E2_SUMO1	STK32B
[truncated: 6,193 more rows]
