# Supplementary material for: Global Identification of Small Ubiquitin-related Modifier (SUMO) Substrates Reveals Crosstalk between SUMOylation and Phosphorylation Promotes Cell Migration
Source: Mol Cell Proteomics. 2018 Feb 8;17(5):871–88. doi: 10.1074/mcp.RA117.000014 (PMC5930406; doi:10.1074/mcp.RA117.000014)
Supplement: Supplemental Data [file supp_RA117.000014_4537_2_supp_64137_p3hfls.xlsx]

## Sheet: All protein on chipGPSsumo.high
IOH10003	PLD2
IOH10005	TTC33
IOH10010	CREM
IOH10013	UBR7
IOH10014	FOXA3
IOH10017	DPF2
IOH10021	EZH1
IOH10024	PHF21A
IOH10025	MOCS3
IOH10026	SYTL4
IOH10028	ZBED1
IOH10029	UHRF1BP1L
IOH10032	MUT
IOH10035	CHRAC1
IOH10036	ARRDC3
IOH10038	PROS1
IOH10041	ABCE1
IOH10044	COG8
IOH10045	GPBP1L1
IOH10047	IFI44L
IOH10049	EXOSC8
IOH10055	RTF1
IOH10056	RPS2
IOH10057	EFHD2
IOH10059	RWDD1
IOH10070	PEX26
IOH10072	LYAR
IOH10075	USP18
IOH10079	MLST8
IOH10089	SLC25A11
IOH10091	EIF4A2
IOH10092	ITM2B
IOH10097	TAPBPL
IOH10100	SPSB1
IOH10101	NOV
IOH10102	MINA
IOH10103	PRKACB
IOH10105	EFCAB7
IOH10106	CTH
IOH10110	MRPL10
IOH10112	MOBKL2A
IOH10120	CALCOCO2
IOH10122	MVK
IOH10123	MATR3
IOH10125	TMEM159
IOH10126	IRF2
IOH10127	ABHD5
IOH10131	CTTNBP2NL
IOH10132	DYNC1I2
IOH10133	NR4A1
IOH10134	NXF2
IOH10140	GFM2
IOH10143	GALT
IOH10146	CXXC1
IOH10148	MAFF
IOH10149	TOMM34
IOH10151	RBBP9
IOH10157	STYX
IOH10162	CBY1
IOH10163	NIP7
IOH10167	RPLP0
IOH10175	VPS33B
IOH10176	TYROBP
IOH10186	DDHD2
IOH10188	RAB5A
IOH10194	OXCT1
IOH10195	UTP15
IOH10198	TNFRSF21
IOH10199	TMEM19
IOH10202	MOSC2
IOH10207	CXADR
IOH10211	CBS
IOH10213	GRAMD3
IOH10215	HNRNPA0
IOH10219	EIF4A3
IOH10221	ERI2
IOH10226	CFL1
IOH10229	SDF4
IOH10233	TRMT1
IOH10234	UFSP2
IOH10239	FAM122A
IOH10241	GPS2
IOH10243	TIMP4
IOH10244	STAR
IOH10246	TBL3
IOH10254	VSIG4
IOH10255	PHB2
IOH10263	SEC16B
IOH10264	NARF
IOH10267	TCTN2
IOH10274	AMY2B
IOH10275
IOH10285	BCAN
IOH10294	ENO1
IOH10295	LCAT
IOH10297	ZNF167
IOH10299	TOR3A
IOH10302	C1QTNF6
IOH10304	TRIM43
IOH10305	SERBP1
IOH10310	SNX12
IOH10311	HTATIP2
IOH10313	NCAPG2
IOH10314	RNF208
IOH10318	PSMA1
IOH10322	EBAG9
IOH10324	CHURC1
IOH10325	RTKN
IOH10336	PHF10
IOH10338	WDR77
IOH10346	LYPLA2
IOH10348	CYP4F11
IOH10351	RAB3IP
IOH10353	SQLE
IOH10355	BPGM
IOH10357	TRIM31
IOH10362	CARD14
IOH10363	SLC17A5
IOH10364	TNFRSF21
IOH10369	TAF1B
IOH10370	WDFY3
IOH10380	LEO1
IOH10383	RBM8A
IOH10385	ATF4
IOH10387	GJB2
IOH10394	SNX7
IOH10395	FAM192A
IOH10400	UGT1A10
IOH10401	SCAPER
IOH10402	ESAM
IOH10407	PPIL4
IOH10417	CSNK1G2
IOH10418	SEMA4G
IOH10419	PTTG1IP
IOH10423	KLK6
IOH10427	CD40
IOH10431	RPL35A
IOH10433	RPS14
IOH10436	ATRIP
IOH10437	ZDHHC3
IOH10438	AGR2
IOH10449	TSPAN6
IOH10451	NARG2
IOH10464	EEF1A1
IOH10468	BTG3
IOH10473	PLAC8
IOH10476	ZFP36L1
IOH10480	STX7
IOH10481	MAL2
IOH10482	C20orf111
IOH10485	CABYR
IOH10489	EGFL7
IOH10494	TPRKB
IOH10499	EPCAM
IOH10504	TBCA
IOH10508	CLIC4
IOH10512	OLA1
IOH10514	FABP5
IOH10529	SHMT2
IOH10530	HSPB1
IOH10531	ACTR10
IOH10547	SEH1L
IOH10552	NTF4
IOH10553	WRB
IOH10555	ANGPTL2
IOH10556	NMU
IOH10557	MTMR8
IOH10603	2016-09-04
IOH10604	LGI1
IOH10607	FZD4
IOH10608	ARL6
IOH10612	AKR7A3
IOH10614	SUN5
IOH10618	HOXB7
IOH10619	ERF
IOH10620	FNDC3B
IOH10621	NFS1
IOH10632	KLHL2
IOH10633	KCNJ3
IOH10640	MITD1
IOH10642	DYDC1
IOH10643	LDHC
IOH10645	SGCA
IOH10646	C1orf107
IOH10652	NDEL1
IOH10654	KLF12
IOH10658	CDC5L
IOH10663	CPVL
IOH10665	MARK3
IOH10668	C7orf45
IOH10671	LRRC42
IOH10672	TRIM23
IOH10674	VPS26A
IOH10675	CYP1A1
IOH10676	SLC7A6OS
IOH10681	FASTKD2
IOH10682	NKX2-5
IOH10683	PFDN2
IOH10685	ZMYND19
IOH10686	RTP4
IOH10690	GABPB2
IOH10695	PECAM1
IOH10697	ZDHHC5
IOH10699	DHX40
IOH10700	SSTR2
IOH10703	FAM76A
IOH10707	CYP46A1
IOH10709	ZNF10
IOH10716	MRPL32
IOH10717	IQCD
IOH10718	ZBTB22
IOH10722	KCTD4
IOH10725	TSSK1B
IOH10728	CALR3
IOH10729	CCDC148
IOH10732	LRRC28
IOH10733	ANGEL2
IOH10735	LMBR1
IOH10736	XPOT
IOH10737	RAB34
IOH10738	SCFD1
IOH10739	LSM14A
IOH10740	DNAJA4
IOH10741	TEKT1
IOH10745	LECT1
IOH10746	RDH12
IOH10748	ACSBG2
IOH10754	ZUFSP
IOH10764	ZNF99
IOH10766	PRELID2
IOH10769	SAAL1
IOH10773	RAF1
IOH10774	PIGX
IOH10776	THAP1
IOH10778	FANK1
IOH10784	PPFIBP2
IOH10786	AGXT2L1
IOH10788	APOBEC4
IOH10790	ERMN
IOH10791	MRRF
IOH10793	TXNL4B
IOH10796	FAM36A
IOH10798	APPBP2
IOH10799	PEX11B
IOH10803	RTKN2
IOH10804	NBPF3
IOH10805	NDUFB3
IOH10810	HHATL
IOH10813	ACVR1C
IOH10815	OLFM3
IOH10816	FAM84A
IOH10817	KCTD12
IOH10821	2016-09-10
IOH10822	GHRL
IOH10823	SCO1
IOH10826	NIPA1
IOH10827	GSDMB
IOH10829	POC1B
IOH10843	ULK4
IOH10846	FBXO30
IOH10851	PDCD6IP
IOH10853	FAM81A
IOH10859	CENPI
IOH10866	CD97
IOH10868	SUSD3
IOH10871	ENKUR
IOH10872	CYP2U1
IOH10873	TXNRD1
IOH10874	RALBP1
IOH10877	GRPEL1
IOH10878	CAPN5
IOH10879	NME5
IOH10881	SMARCA5
IOH10888	GAD1
IOH10890	RCSD1
IOH10891	RRAS2
IOH10896	PAICS
IOH10897	SLC22A15
IOH10899	CHMP2B
IOH10903	SMN2
IOH10904	GTF2IRD1
IOH10905	SETD6
IOH10908	MSX2
IOH10910	ROPN1L
IOH10911	CPLX3
IOH10912	TEX28
IOH10913	PFKFB4
IOH10925	RAB3IL1
IOH10928	MAGEB1
IOH10932	IQSEC1
IOH10936	KIF6
IOH10937	IPPK
IOH10940	C1QTNF7
IOH10947	ARL8A
IOH10954	LYSMD2
IOH10955	ADCK4
IOH10956	IRF6
IOH10957	CEP76
IOH10959	HLA-DOA
IOH10963	RGS1
IOH10964	CCIN
IOH10965	PPIG
IOH10967	ACTL7A
IOH10969	KBTBD7
IOH10972	AKAP10
IOH10974	ELTD1
IOH10977	TRPM3
IOH10978	CDS2
IOH10980	RIC3
IOH10981	HIF3A
IOH10982	THADA
IOH10988	LDHAL6B
IOH10991	TSSK6
IOH10999	LARS2
IOH11000	TTC29
IOH11001	LZTFL1
IOH11006	BECN1
IOH11013	RFXAP
IOH11016	ANKRA2
IOH11017	DAPP1
IOH11018	MAMDC2
IOH11019	NUBPL
IOH11022	FAM47A
IOH11027	C3orf49
IOH11031	BAHD1
IOH11032	SPPL2A
IOH11033	LPAR2
IOH11037	ZNF671
IOH11040	RGS13
IOH11041	HMGB4
IOH11050	FAM172A
IOH11052	RGS17
IOH11055	TBCCD1
IOH11056	SLC30A4
IOH11060	SLC16A1
IOH11062	SPATA4
IOH11064	SULT4A1
IOH11065	TEKT4
IOH11070	HS2ST1
IOH11072	UBTD2
IOH11073	SSFA2
IOH11076	KLHL1
IOH11078	LMNB1
IOH11079	NUP133
IOH11083	ARL8B
IOH11084	PBRM1
IOH11085	PTPRA
IOH11093	TXN2
IOH11095	PKD2L1
IOH11096	DNAJC5B
IOH11099	SUGP2
IOH11100	FNDC8
IOH11102	RSBN1
IOH11104	TET3
IOH11109	SNIP1
IOH11111	ELP4
IOH11113
IOH11116	AGK
IOH11117	PDE1A
IOH11118	STK36
IOH11120	NEUROD2
IOH11121	NCDN
IOH11123	IFI16
IOH11128	LAYN
IOH11139	ZNF302
IOH11143	ANKRD50
IOH11149	RECQL5
IOH11150	GIN1
IOH11158	NAP1L2
IOH11159	GNG4
IOH11161	LRRC20
IOH11163	CRHBP
IOH11167	THAP6
IOH11168	TRIM25
IOH11171	C9orf43
IOH11175	RRAGC
IOH11182	TLL1
IOH11189	DDX41
IOH11192	LILRB5
IOH11193	ENOX1
IOH11197	RNASE11
IOH11203	SOHLH2
IOH11204	CASP3
IOH11205	MTMR9
IOH11206	LPPR1
IOH11210	SHPK
IOH11214	CLUAP1
IOH11215	SLC20A1
IOH11216	CMAS
IOH11220	ZNF223
IOH11222	CTNNA3
IOH11225	MICA
IOH11226	PDE4DIP
IOH11227	CD84
IOH11229	SMR3B
IOH11233	TMEM184A
IOH11237	PTGS2
IOH11238	GABRA2
IOH11239	PPP2R5A
IOH11244	ARL6IP1
IOH11246	AASDHPPT
IOH11249	ATCAY
IOH11250	INSIG2
IOH11254	SNTA1
IOH11256	NET1
IOH11258	HNF1B
IOH11262	RABGEF1
IOH11264	MID2
IOH11266	C12orf49
IOH11269	ABHD4
IOH11272	PIM2
IOH11280	ENPP4
IOH11284	SYTL2
IOH11287	RAPGEF3
IOH11289	RHOXF2
IOH11290	TULP2
IOH11292	CCDC74A
IOH11297	DNTT
IOH11298	DNAH6
IOH11301	IL1F5
IOH11307	CMBL
IOH11309	RAPGEF4
IOH11311	CORO2B
IOH11315	MAGEB2
IOH11317	PADI4
IOH11320	OLIG1
IOH11321	CPB1
IOH11336	IL10RA
IOH11339	HK3
IOH11342	PPP3CA
IOH11355	CPN1
IOH11356	STAT5A
IOH11362	PPP2R1B
IOH11364	CD33
IOH11366	BTRC
IOH11373	SQRDL
IOH11377	GOLGA5
IOH11384	RFX2
IOH11385	PRELID2
IOH11389	CCL22
IOH11395	KCNV1
IOH11396	HHIPL2
IOH11397	GRAP2
IOH11400	PMFBP1
IOH11401	FOLH1
IOH11403	AHCYL2
IOH11407	U2AF1L4
IOH11408	KLHDC4
IOH11415	LHFPL5
IOH11418	EIF2S3
IOH11419	AFP
IOH11420	MAPK11
IOH11421	EPHA7
IOH11428	CDH16
IOH11434	RHPN1
IOH11447	PRRC2B
IOH11451	IL5RA
IOH11456	STAM2
IOH11459	IL2RB
IOH11460	ERLEC1
IOH11463	RFFL
IOH11477	ARL6IP6
IOH11478	C7orf62
IOH11480	TGOLN2
IOH11487	GJA4
IOH11501	RAI2
IOH11512	SMAP1
IOH11513	PPP3CB
IOH11514	AKAP17A
IOH11519	RALB
IOH11521	SNED1
IOH11523	SLC43A2
IOH11532	CNP
IOH11533	NXF1
IOH11539	LOC100134291
IOH11540	UBASH3A
IOH11543	PCCB
IOH11545	COL3A1
IOH11547	CYTH3
IOH11555	C1orf87
IOH11563	C17orf46
IOH11588	GDAP2
IOH11596	PINK1
IOH11598	PRAM1
IOH11603	TBX5
IOH11605	PDCD4
IOH11614	PPM1A
IOH11616	ZBP1
IOH11618	KIR3DL1
IOH11625	TPTE
IOH11626	SLC4A2
IOH11627	RFX4
IOH11629	APPL1
IOH11633	PAM
IOH11637	TRAM2
IOH11638	ICMT
IOH11639	TPST1
IOH11641	GPR161
IOH11645	BMX
IOH11649	KLK11
IOH11658	SENP6
IOH11661	MTAP
IOH11663	NUP50
IOH11666	LILRA3
IOH11667	ANXA6
IOH11668	GDF10
IOH11674	DNM1L
IOH11678	KRR1
IOH11684	SLC20A2
IOH11686	RELB
IOH11691	HOMER1
IOH11692	PLEK
IOH11698	DMD
IOH11705	TAF12
IOH11707	ACOX3
IOH11708	SLC44A5
IOH11712	CDCA7
IOH11716	IGL@
IOH11721	KCTD17
IOH11722	HPS3
IOH11728	PYCR2
IOH11736	SERINC1
IOH11737	ZC3H14
IOH11739	PPIL2
IOH11743	WDR20
IOH11747	CDK5R1
IOH11754	NALCN
IOH11756	MEIS3
IOH11757	RPA1
IOH11761	ELMOD1
IOH11766	CSNK1A1L
IOH11786	MAT1A
IOH11792	DCAF5
IOH11793	LAIR1
IOH11799	RPS4Y1
IOH11803	RPN1
IOH11820	C11orf16
IOH11821	PDCD5
IOH11823	PHF20L1
IOH11824	DNASE1L1
IOH11830	TMEM217
IOH11835	SAV1
IOH11836	NUFIP1
IOH11837	NEK11
IOH11843	ATP5B
IOH11844	EID3
IOH11846	JMJD5
IOH11852	C16orf78
IOH11854	ZDHHC7
IOH11860	CD4
IOH11861	SOCS6
IOH11862	PKLR
IOH11863	GIMAP7
IOH11864	NCOA4
IOH11867	FCGR2A
IOH11868	UBE2Q2
IOH11874	LCK
IOH11880	ZNF165
IOH11881	FKBP11
IOH11886	CPXCR1
IOH11890	SLAMF7
IOH11897	SKP1
IOH11899	PQLC3
IOH11900	VSTM2A
IOH11901	F13A1
IOH11906	CCDC110
IOH11907	THAP10
IOH11909	UHRF2
IOH11913	UTS2
IOH11914	HDAC6
IOH11918	NRF1
IOH11926	CLGN
IOH11930	CNTN4
IOH11932	LILRA2
IOH11942	IDH1
IOH11948	EME1
IOH11950	ELL2
IOH11951	ICT1
IOH11957	VRK2
IOH11958	EIF3C
IOH11964	PNLIPRP1
IOH11966	FOXM1
IOH11969	ZNF586
IOH11971	PCDHGC3
IOH11975	TMED5
IOH11980	EFNA3
IOH11988	DEPTOR
IOH11991	CD247
IOH11993
IOH11994	EFNB1
IOH11996	NUSAP1
IOH12005	PIGN
IOH12023	ATAD2
IOH12026	LRRC17
IOH12032	PDIK1L
IOH12035	MKI67IP
IOH12036	ZFP28
IOH12045	DLX3
IOH12054	GSTA3
IOH12057	NIT2
IOH12062	MANBA
IOH12063	HAUS2
IOH12070	TRMT112
IOH12081	CHODL
IOH12085	NHEJ1
IOH12087
IOH12088	PAK1IP1
IOH12089	MED29
IOH12090	TMCO3
IOH12092	PIH1D2
IOH12093	MRPL22
IOH12094	PDCL
IOH12101	GCAT
IOH12102	C1orf123
IOH12114	XPA
IOH12115	ELAVL3
IOH12116	SEC24C
IOH12118	CCDC99
IOH12121	SNX24
IOH12124	MGC27345
IOH12125	APOM
IOH12126	IFI44
IOH12127	GLYATL2
IOH12128	C14orf93
IOH12130	RPS6KA1
IOH12136	LASS4
IOH12137	JAM2
IOH12138	RGS18
IOH12140	CYTH4
IOH12142	ASF1A
IOH12143	EMCN
IOH12144	ZNF215
IOH12145	SCG3
IOH12148	ZNF37A
IOH12151	FBLN5
IOH12152
IOH12154	WISP2
IOH12156	PGCP
IOH12160	IL1F7
IOH12163	SCARB1
IOH12164	2016-09-09
IOH12168	XRCC5
IOH12169	ALPPL2
IOH12173	NAIF1
IOH12174	PICK1
IOH12176	LY96
IOH12177	MPG
IOH12181	RTCD1
IOH12183	PLEKHH3
IOH12187	NAMPT
IOH12188	CBX4
IOH12192	PELI2
IOH12193	PSG5
IOH12195	SERPINA10
IOH12199	PIP
IOH12203	ATF6
IOH12204	RDH14
IOH12205	PFDN4
IOH12207	UBXN8
IOH12210	PDHX
IOH12215	RILPL2
IOH12217	BAZ2B
IOH12221	MAB21L2
IOH12222	GSTP1
IOH12231	TAGAP
IOH12232	PGM2
IOH12234	TMEM100
IOH12235	PPP1R1C
IOH12238	C14orf179
IOH12240	IL13RA1
IOH12242	ALMS1P
IOH12244	SLC16A4
IOH12245	EVI5L
IOH12247	DSTN
IOH12251	ETNK2
IOH12254	MKS1
IOH12257	SERPINA4
IOH12259	PPP1R14C
IOH12261	DPP4
IOH12262	SLC3A1
IOH12268	MRPS22
IOH12270	CLDN10
IOH12272	CGA
IOH12273	DCUN1D1
IOH12278	CASQ2
IOH12281	CLDN8
IOH12287	STAT5B
IOH12289	FLRT3
IOH12290	PSG2
IOH12293	PLA2G4C
IOH12294	CAMKK2
IOH12302	C6orf108
IOH12304	SDSL
IOH12305	SORBS3
IOH12306	PCIF1
IOH12307	FGA
IOH12309	UGT2B4
IOH12312	DHRS13
IOH12313	NACC2
IOH12315	SLC31A2
IOH12316	SGCB
IOH12317	SLC7A9
IOH12319	SLC22A8
IOH12321	PRKAA1
IOH12327	MAPK1
IOH12329	SERPINB5
IOH12334	NUDT6
IOH12336	SLC22A7
IOH12338	RPL10L
IOH12340	MAD1L1
IOH12342	OR51E2
IOH12343	FCHSD2
IOH12344	HSP90B1
IOH12354	IPO5
IOH12355	PDZD11
IOH12356	UCP2
IOH12359	FLCN
IOH12360	REPS1
IOH12364	ABP1
IOH12366	TTC26
IOH12368	SAP30
IOH12374	SAT2
IOH12378	MCRS1
IOH12379	NDFIP2
IOH12380	HOMER2
IOH12383	PCK1
IOH12384	RASAL1
IOH12385	MAP3K6
IOH12388	CBX6
IOH12389	PTER
IOH12394	FZD7
IOH12415	DNAJB5
IOH12417	ASB1
IOH12418	ME1
IOH12422	CLEC7A
IOH12425	COL9A3
IOH12428	COL14A1
IOH12429	PERP
IOH12431	POPDC3
IOH12432	GIMAP2
IOH12438	HEPH
IOH12439	FAM57A
IOH12444	ZBTB3
IOH12445	SLC22A5
IOH12447	METTL8
IOH12449	INTS3
IOH12452	ZNF444
IOH12456	C6orf72
IOH12459	FAM55C
IOH12462	SP100
IOH12463	TMEM27
IOH12468	STK32A
IOH12469	SPATA20
IOH12484	NFIC
IOH12489	PCBP3
IOH12490	2016-09-05
IOH12494	EFEMP1
IOH12496	C3orf1
IOH12498	SLFN5
IOH12500	PTCD2
IOH12501	C1orf59
IOH12502	ARL5B
IOH12505	ZNF526
IOH12506	NR0B1
IOH12508	ART5
IOH12509	IGFBP4
IOH12510	CCNF
IOH12511	PROSC
IOH12516	PCSK5
IOH12520	BCL11A
IOH12522	MMP28
IOH12531	ISCU
IOH12532	COMMD3
IOH12535	ITGB7
IOH12537	SPN
IOH12538	NEIL3
IOH12543	P2RY12
IOH12544	TMEM8A
IOH12545	KIAA1598
IOH12546	FASTK
IOH12550	ACTR6
IOH12561	HOXB6
IOH12562	PLA2G3
IOH12563	SRC
IOH12568	GOLPH3
IOH12577	TRIM44
IOH12584	CLDN2
IOH12586	TSPAN17
IOH12587	SLC39A8
IOH12590	CLDN14
IOH12591	FAM110B
IOH12593	TMC4
IOH12594	MON1B
IOH12595	SPR
IOH12596	WSCD1
IOH12602	WDFY3
IOH12608
IOH12610	LSM7
IOH12611	HHEX
IOH12623	FUCA1
IOH12628	ELAC1
IOH12639	PSG1
IOH12642	KCNE4
IOH12644	COTL1
IOH12647	TSFM
IOH12650	NKIRAS1
IOH12653	ENO3
IOH12656	ANTXR1
IOH12657	RNMTL1
IOH12658	EXOSC7
IOH12659	PAGE5
IOH12670	CXorf38
IOH12673	SPDEF
IOH12676	IFT57
IOH12680	NCAPH
IOH12683	KLHDC7B
IOH12685	TIMM9
IOH12691	NUP160
IOH12694	KLHL22
IOH12700	FSTL4
IOH12705	SPESP1
IOH12706	FRS2
IOH12715	WDR62
IOH12717	AZIN1
IOH12722	TRIP10
IOH12724	CHPT1
IOH12727	CHST11
IOH12732	2016-09-01
IOH12735	ATF2
IOH12737	MRPL48
IOH12740	CYP2C8
IOH12741	C6orf118
IOH12742	PYHIN1
IOH12744	HLA-DMA
IOH12753	RSPO3
IOH12755	LYVE1
IOH12756	ABHD12
IOH12760	FAM40B
IOH12761	USH1C
IOH12764	DPEP2
IOH12766	ADAM15
IOH12770	NOSTRIN
IOH12771	BBS2
IOH12774	AP4B1
IOH12776	AP3M1
IOH12780	STEAP4
IOH12783	TRPV2
IOH12787	MS4A4A
IOH12788	SULT1A3
IOH12790	PSG6
IOH12791	NFIA
IOH12792	COMMD9
IOH12796	PDRG1
IOH12798	DCPS
IOH12800	TBX22
IOH12803	PYROXD1
IOH12805	PTPLA
IOH12806	MIER1
IOH12807	MARCO
IOH12808	BRMS1
IOH12814	HNRNPD
IOH12816	SERPINE2
IOH12818	CTBP1
IOH12821	RWDD2B
IOH12823	ABTB1
IOH12828	SKA3
IOH12831	TMEM40
IOH12835	PUM1
IOH12836	PVRL4
IOH12838	ZNF193
IOH12847	MRPS5
IOH12851	FAM188A
IOH12852	KLRC1
IOH12859	LRRC29
IOH12860	GKAP1
IOH12861	PRPF4
IOH12862	IMPAD1
IOH12865	ILKAP
IOH12869	RWDD2A
IOH12872	CDKN2AIP
IOH12874	FAM45A
IOH12875	ITLN1
IOH12877	BHMT2
IOH12880	LMBRD1
IOH12881	LIN7C
IOH12883	CCDC26
IOH12884	VPREB3
IOH12886	GBP2
IOH12890	AGER
IOH12895	HSD11B1
IOH12898	UBE2W
IOH12909	RBMS1
IOH12910	ZBTB9
IOH12912	CPM
IOH12916	MB
IOH12921	RAG2
IOH12922	HNRNPK
IOH12924	C9
IOH12925	ACSBG1
IOH12926	ARPP21
IOH12927	AUH
IOH12929	NR4A2
IOH12930	CD207
IOH12933	ACSF2
IOH12941	RSAD2
IOH12942	WBP1
IOH12943	PPAP2B
IOH12946	ATP6V0A2
IOH12948	TMOD4
IOH12949	FAHD2A
IOH12954	COQ6
IOH12955	UBA3
IOH12956	C18orf25
IOH12964	IGJ
IOH12968	AP1AR
IOH12969	SCEL
IOH12976	ZBTB5
IOH12978	CCNE2
IOH12981	PLOD3
IOH12987	CSTF3
IOH12993	NIPA2
IOH12997	WDR61
IOH13000	DDX20
IOH13002	ACAT1
IOH13010	TNNI1
IOH13013	CDH19
IOH13017	PLEKHF2
IOH13018	RGS10
IOH13023	ARC
IOH13024
IOH13027	SH2D1B
IOH13030	STK38
IOH13032	CLCN7
IOH13036	NDUFV3
IOH13037	FKBP8
IOH13041	PHF11
IOH13043	ITPA
IOH13045	PLSCR3
IOH13046	C3orf37
IOH13053	ABCD4
IOH13054	UAP1
IOH13057	ARV1
IOH13064	SLC7A11
IOH13066	CCT5
IOH13069	NDRG4
IOH13075	NRG4
IOH13080	THNSL1
IOH13081	RGS14
IOH13095	RRP12
IOH13096	KRT33B
IOH13097	SUFU
IOH13098	PROM1
IOH13099	ZNF643
IOH13107
IOH13110	ZMYM3
IOH13112	ZNF226
IOH13115	MAPK7
IOH13117	FOSL2
IOH13118	LTBR
IOH13120	ELF4
IOH13122	XRCC4
IOH13125	CD96
IOH13127	GPR183
IOH13132	TTC17
IOH13134	FEM1B
IOH13136	ACN9
IOH13139	TADA3
IOH13140	SIL1
IOH13147	BST1
IOH13153	DTNBP1
IOH13154	IREB2
IOH13155	CREB3L1
IOH13157	OCA2
IOH13158	GBE1
IOH13159	ANKRD40
IOH13169	TRMT61A
IOH13174	MRPL46
IOH13177	PRMT1
IOH13183	CCDC124
IOH13190	VARS
IOH13192	RHOT2
IOH13193	CCDC132
IOH13198	LAS1L
IOH13202	HLA-DQB1
IOH13207	ASPH
IOH13212	OGT
IOH13213	BAIAP2L2
IOH13215	NMNAT1
IOH13218	SCIN
IOH13228	SP110
IOH13230	XAGE2
IOH13232	NUP62CL
IOH13236	ATP5O
IOH13238	TNS4
IOH13239	GPR173
IOH13243	ZFYVE19
IOH13245	NMNAT2
IOH13249	CCDC97
IOH13254	NTAN1
IOH13255	C11orf49
IOH13258	DIABLO
IOH13260	NEIL2
IOH13263	RNF25
IOH13265	MRPL53
IOH13266	SLCO4A1
IOH13270	TMTC4
IOH13276	RMND5A
IOH13278	TTC23
IOH13280	CDCA5
IOH13284	CEP70
IOH13287	RANGAP1
IOH13291	STAC
IOH13292	CEP63
IOH13298	C2orf43
IOH13299	KIF20A
IOH13307	RPF1
IOH13314	ACSS2
IOH13317	WDFY2
IOH13319	GSN
IOH13320	HSPBAP1
IOH13325	MRPL44
IOH13331	DHX58
IOH13332	INTS12
IOH13333	C12orf41
IOH13334	C7orf30
IOH13335	TMEM45B
IOH13336	MFSD2A
IOH13337	DEM1
IOH13341	LILRB1
IOH13342	FGFR1OP
IOH13343	CLPTM1L
IOH13344	DNTTIP1
IOH13346	ERAL1
IOH13350	ARSD
IOH13362	TH1L
IOH13365	C1QTNF1
IOH13366	FAM120B
IOH13368	TRIM8
IOH13373	GMPS
IOH13374	OSGEPL1
IOH13384	ZBTB26
IOH13388	TMEM68
IOH13396	POLK
IOH13403	RNFT2
IOH13407	CMTM2
IOH13411	ABCF3
IOH13413	UPRT
IOH13420	EHD2
IOH13424	CD48
IOH13425	ZNF296
IOH13427	ZKSCAN4
IOH13436	NAV2
IOH13437	C21orf70
IOH13438	LDHAL6A
IOH13440	RNF139
IOH13441	SLC6A15
IOH13442	DIS3L
IOH13443	MOXD1
IOH13447	SRP68
IOH13449	PRKRIP1
IOH13452	DUS3L
IOH13453	RBM33
IOH13454	CLDN20
IOH13455	C16orf58
IOH13457	FURIN
IOH13459	THAP11
IOH13461	WDR91
IOH13462	RAB3C
IOH13463	STAP1
IOH13473	RAB2B
IOH13474	COG2
IOH13475	ERAP2
IOH13476	ZNHIT6
IOH13478	SNX27
IOH13479	GATSL3
IOH13480	TRAK1
IOH13482	FAM176A
IOH13483	PHF21B
IOH13485	PTGER3
IOH13489	LARP4
IOH13490	PROCR
IOH13492	OSBPL11
IOH13493	SCYL3
IOH13496	GPR84
IOH13497
IOH13498	CKAP2
IOH13502	ZKSCAN1
IOH13505	DUOXA1
IOH13508	BACE2
IOH13511	SPC25
IOH13514	FZR1
IOH13523	KIAA1217
IOH13524	LBP
IOH13527	EAF2
IOH13528	BZW1
IOH13530	SNX15
IOH13536	SPRY2
IOH13552	GFRA1
IOH13556	IDH3A
IOH13557	TLE1
IOH13558	HSF1
IOH13561	ATP1A3
IOH13574	RHOH
IOH13576	MGST2
IOH13577	CHAF1B
IOH13578	GUSB
IOH13581	COQ6
IOH13584	IL13RA1
IOH13588	STXBP1
IOH13589	SRPX
IOH13591	RPL23A
IOH13592	PPP2R5C
IOH13594	LRRC45
IOH13595	ANKHD1
IOH13602	GLYATL2
IOH13605	CFHR3
IOH13607	NR3C1
IOH13608	MYLPF
IOH13611	MFSD10
IOH13618	FARSB
IOH13632	TAF13
IOH13638	ABAT
IOH13641	TTLL1
IOH13645	TFB1M
IOH13652	DLEU1
IOH13661	RRP15
IOH13664	LTF
IOH13667	SLC39A13
IOH13668	FCER2
IOH13670	PPP2R1A
IOH13671	STT3B
IOH13677	CXCL10
IOH13678	SKP1
IOH13682	PGAM1
IOH13683	GATA1
IOH13684	FGF7
IOH13688	BMI1
IOH13691	ITGB3BP
IOH13696	DRG1
IOH13704	CSNK2A1
IOH13705	GNB5
IOH13706	SOX2
IOH13708	FAP
IOH13709	F3
IOH13719	CTSL1
IOH13720	PAH
IOH13721	CPA3
IOH13729	CYFIP2
IOH13734	NDUFA9
IOH13736	C4BPA
IOH13740	DMWD
IOH13750	ARMC1
IOH13751	MRPL1
IOH13758	PSG9
IOH13760	NT5DC2
IOH13764	RAB11A
IOH13766	ICAM1
IOH13769	RCN1
IOH13773	TRA@
IOH13776	SFTPD
IOH13784	CBFA2T2
IOH13786	RFC4
IOH13789	TNNT1
IOH13793	FCGR3A
IOH13794	MDK
IOH13795
IOH13796	ARSF
IOH13806	MYF6
IOH13807	SLC6A13
IOH13816	DDB1
IOH13819	AP3D1
IOH13822	ACP6
IOH13823	FAM122C
IOH13835	REPS1
IOH13837	PSMC4
IOH13838	RNF13
IOH13847	TST
IOH13855	SHKBP1
IOH13862	CD47
IOH13864	LAD1
IOH13866	CPSF3
IOH13869	TBRG4
IOH13871	CCDC90B
IOH13873	GADD45A
IOH13876	TPM2
IOH13877	CAMK4
IOH13880	AKR1C3
IOH13887	ANKRD13C
IOH13897	LETM1
IOH13898	HARS
IOH13900	C19orf10
IOH13903	ZNF821
IOH13907	PHOSPHO2
IOH13908	ENG
IOH13910	DOM3Z
IOH13913	UBE2K
IOH13916	TCOF1
IOH13919	ILVBL
IOH13921	PRKRIR
IOH13922	TUBGCP4
IOH13923	SPP1
IOH13925	CWC27
IOH13931	CUL2
IOH13933	MAFG
IOH13934	HLA-DRB1
IOH13935	STRA6
IOH13936	GJA5
IOH13940	LRRC39
IOH13941	BCAP31
IOH13943	ATP1B3
IOH13944	BTC
IOH13946	HADHB
IOH13948	TRIM29
IOH13961	SUMO2
IOH13963	TMEM111
IOH13965	SCMH1
IOH13968	IGF2BP2
IOH13970	ASPSCR1
IOH13976	NRBF2
IOH13983	UBE2A
IOH13985	INTS9
IOH13988	TMLHE
IOH13990	LTF
IOH13995	PLSCR1
IOH14002	PDLIM5
IOH14007	ASS1
IOH14014	RRP36
IOH14015	WDR70
IOH14016	CNKSR1
IOH14018	MED16
IOH14020	TFE3
IOH14023	SGK2
IOH14027	EIF2B3
IOH14031	GTPBP3
IOH14035	PLK3
IOH14041	BCL7C
IOH14045	AIG1
IOH14046	KPNA3
IOH14047	VCAM1
IOH14049	SAFB2
IOH14050	UBE3C
IOH14052	RARG
IOH14055	EFHC1
IOH14057	FAM108A1
IOH14058	CYB5R1
IOH14059	CPSF3
IOH14068	SAMD11
IOH14072	PSMD12
IOH14073	RABL2B
IOH14075	MKRN1
IOH14076	ZNF771
IOH14077	MPI
IOH14078	GRK6
IOH14098	CUX1
IOH14099	C4orf43
IOH14100	CD7
IOH14106	SPATS2L
IOH14107	ART3
IOH14109	FKBP3
IOH14110	DBC1
IOH14121	RSL1D1
IOH14129	MTAP
IOH14145	RPL14
IOH14146	FARS2
IOH14149	C18orf32
IOH14151	SURF4
IOH14153	ZNF187
IOH14156	ETS1
IOH14162	AKR1C1
IOH14165	CAP1
IOH14175	C6orf168
IOH14182	SNX7
IOH14190	FCGR2A
IOH14196	CYP4B1
IOH14197	GTF2B
IOH14198	CFL2
IOH14199	NCKIPSD
IOH14201	S1PR1
IOH14210	CD302
IOH14211	DGUOK
IOH14215	DLD
IOH14216	ARMCX2
IOH14217	GCC1
IOH14219	GINS1
IOH14225	ACP5
IOH14230	IL2RG
IOH14232	DDX60
IOH14233	ARG1
IOH14236	HSPBAP1
IOH14241	SULT1B1
IOH14244	CEACAM1
IOH14245	PTPN1
IOH14248	ADH5
IOH14249	ACAA1
IOH14253	FAM162A
IOH14254	LGALS8
IOH14256	CGRRF1
IOH14261	EIF4A2
IOH14265	RBKS
IOH14272	CYP39A1
IOH14274	ITFG2
IOH14276	PDIA3
IOH14280	DKC1
IOH14282	CXCL13
IOH14284	LAS1L
IOH14288	ERH
IOH14289	ZFAND5
IOH14291	TSNAX
IOH14292	VPS26B
IOH14300	CTSD
IOH14301	AEBP2
IOH14306	MCC
IOH14307	PXK
IOH14308	AHCY
IOH14312	TNK2
IOH14314	BPNT1
IOH14317	NECAP2
IOH14337	STX16
IOH14339	HYI
IOH14345	CASP4
IOH14347	ELK3
IOH14348	STAT3
IOH14351	LRRN4
IOH14356	THOC1
IOH14363	APOC4
IOH14366	AVL9
IOH14374	SYTL1
IOH14375	HNMT
IOH14377	GNG10
IOH14379	COIL
IOH14383	SPATA2
IOH14385	DKC1
IOH14390	CD59
IOH14391	FGL2
IOH14392	AIM2
IOH14394	NCOA4
IOH14396	CD300C
IOH14398	MYL2
IOH14400	BOP1
IOH14402	MTF2
IOH14408	MANBAL
IOH14410	FCN3
IOH14417	COMT
IOH14419	BTN2A2
IOH14422	TPRG1L
IOH14424	BANP
IOH14430	CCT7
IOH14436	SH2D1A
IOH14438	BEND5
IOH14440	SLC33A1
IOH14443	AQP9
IOH14445	SETDB1
IOH14446	CLIC2
IOH14455	SRP19
IOH14460	PLEKHO1
IOH14464	ITFG1
IOH14466	GNB5
IOH14467	CCND3
IOH14468	HADHB
IOH14469	ARHGDIB
IOH14470	NDUFV1
IOH14472	HADHA
IOH14474	SGCD
IOH14476	EZR
IOH14480	TMPRSS4
IOH14481	GNL1
IOH14482	RBMS1
IOH14493	NFE2L2
IOH14494	HGF
IOH14495	PRAME
IOH14498	EPB41L1
IOH14502	MSLN
IOH14507	GTF2H3
IOH14510	PSMB3
IOH14512	AKR1C4
IOH14518	SERPINA7
IOH14526
IOH14532	PNLIP
IOH14535	SDS
IOH14538	FOXA2
IOH14543	GNG2
IOH14544	DHRS1
IOH14549	AIMP1
IOH14551	ARR3
IOH14553	EXT2
IOH14554	GATAD2A
IOH14557	PAPSS2
IOH14558	HBP1
IOH14559	TMED2
IOH14560
IOH14561	CNTFR
IOH14562	CLK2
IOH14566	DNAJC7
IOH14568	CDC16
IOH14569	CDC25C
IOH14570	CAPN2
IOH14572	CHERP
IOH14578	DDX1
IOH14587	PPP1CC
IOH14588	DYNC1LI2
IOH14589	PDPK1
IOH14590	P2RX7
IOH14591	HKDC1
IOH14592	CDC6
IOH14593	FBXO2
IOH14596	UBE2W
IOH14599	RNF126
IOH14600	YME1L1
IOH14608	C3orf10
IOH14609	NVL
IOH14611	ZNF239
IOH14621	RDBP
IOH14627	SRP9
IOH14630	HCK
IOH14634	C20orf27
IOH14635	NDFIP2
IOH14636	CGA
IOH14644	ZNF394
IOH14651	S100A10
IOH14654	KLHL29
IOH14655	CCDC90B
IOH14661	MTRF1L
IOH14665	PVRL3
IOH14666	PDE4DIP
IOH14667	PLRG1
IOH14669	SCRN2
IOH14670	TRIM5
IOH14673	RAB9A
IOH14676	MSH2
IOH14681	UBE2V2
IOH14687	TMEM59
IOH14690	KRR1
IOH14691	ARMC5
IOH14694	ODC1
IOH14698	JAKMIP2
IOH14699	AIPL1
IOH14700	EDEM1
IOH14702	C20orf20
IOH14704	PIM1
IOH14709	RAD51AP1
IOH14710	SYAP1
IOH14713	ZNF331
IOH14717	HAUS1
IOH14718	HPD
IOH14719	FLII
IOH14720	LMAN2
IOH14727	HK2
IOH14730	COBRA1
IOH14731	WHSC1L1
IOH14734	PITPNB
IOH14737	NCKIPSD
IOH14740	CA9
IOH14742	MVP
IOH14749	SMOC1
IOH14750	FNTB
IOH14759	GNB3
IOH14764	SUMO2
IOH14770	CXXC1
IOH14772	BTN2A2
IOH14773	SLC10A4
IOH14778	NOP14
IOH14780	TRIM47
IOH14786	CALU
IOH14791	SETDB1
IOH14793	DYRK1B
IOH14796	SLC4A2
IOH14797	RABL5
IOH14798	CLPTM1
IOH14799	TWF1
IOH14800	WDR77
IOH14808	GABARAPL1
IOH14811	TSR2
IOH14812	HNRPLL
IOH14815	KLHDC4
IOH14817	DRG1
IOH14819	ANKRD1
IOH14823	DNASE1L3
IOH14828	GZMA
IOH14831	GAPVD1
IOH14834	TCEAL7
IOH14835	CCDC107
IOH14839	SERPINB4
IOH14841	MRPS31
IOH14845	INTS4
IOH14850	PARP3
IOH14856	TRMT2B
IOH14859	LCMT1
IOH14861	RARS2
IOH14868	CMPK1
IOH14881	TRA@
IOH1655	FAU
IOH1673	CRABP2
IOH1683	RPS15
IOH1694	RPS13
IOH1768	NRAS
IOH1769	NCS1
IOH1778	CSRP1
IOH1779	CSRP2
IOH1783	MRPS11
IOH1786	MYL3
IOH1787	PGRMC1
IOH1793	MYL4
IOH1805	CRK
IOH1817	RPS8
IOH1818	CLDN4
IOH1870	CDC34
IOH1876	RPS3
IOH1901	CA3
IOH1908	RPS4X
IOH1918	HHEX
IOH1927	POLR2C
IOH1960	FBXO6
IOH1962	CCND1
IOH2052	TALDO1
IOH20961	PAK6
IOH20967	CAMK1G
IOH20971	PTPRR
IOH20993	ABR
IOH20996	PTPRE
IOH21006	TBK1
IOH21007	CLK1
IOH21022	PIK3C3
IOH21026	CSNK1G1
IOH2103	FIBP
IOH21032	DUSP10
IOH21042	BUB1
IOH21070	PTPN4
IOH21091	STYXL1
IOH21098	IMPA1
IOH21099	DUSP22
IOH21104	LYPLA1
IOH21106	PLCD4
IOH21110	TOE1
IOH21117	TYK2
IOH21121	BUB1B
IOH21127	MAPK12
IOH21129	NUAK2
IOH21132	CAMKV
IOH21137	ARAF
IOH21145	CHEK2
IOH21149	TRIB2
IOH21152	FGR
IOH21154	MARK2
IOH21155	OXSR1
IOH21160	CSNK1E
IOH21168	BCKDK
IOH21169	STK11
IOH21323	CHKA
IOH2136	CDK9
IOH21403	UBE2D3
IOH21409	KCNIP2
IOH21411	CRTAC1
IOH21412	KIAA0408
IOH21413	EFS
IOH21418	EPB41L2
IOH21419	PAPSS1
IOH21420	ERCC5
IOH21422	DCI
IOH21423	C9orf3
IOH21424	RBCK1
IOH21425	FGFR1
IOH21427	ELMOD2
IOH21430	PIK3R3
IOH21431	RAB23
IOH21432	ALDH16A1
IOH21434	INTS7
IOH21440	UBE2O
IOH21443	GHDC
IOH21446	FAM108A1
IOH21448	IL15
IOH21452	UBE2Q2
IOH21457	PAK4
IOH21463	CPSF7
IOH21466	INTS7
IOH21467	NBPF15
IOH21468	TCEB1
IOH21470	GDAP1
IOH21471	LGALS8
IOH21473	TYR
IOH21474	SLC23A2
IOH21478	AP2M1
IOH21479	ITGB1
IOH21480	DBT
IOH21481	ST3GAL1
IOH21484	PRRT1
IOH21485	LBR
IOH21491	TMEM185A
IOH21494	FLRT1
IOH21505	C9orf68
IOH21514	C13orf26
IOH21515	SPO11
IOH21523	ZNF222
IOH21526	TNNC1
IOH21531	TMEM63A
IOH21537	SIRT6
IOH21542	SLC25A16
IOH21544	C19orf26
IOH21545	ATP13A2
IOH21547	CSGALNACT2
IOH21549	PDP2
IOH21550	NR2E1
IOH21551	BTBD1
IOH21553	MPPED1
IOH21554	NARFL
IOH21555	KLHL25
IOH21558	CYP4X1
IOH21559	SVOP
IOH21562	MAB21L1
IOH21566	SLC41A3
IOH21569	GLRX2
IOH21572	WBSCR27
IOH21575
IOH21576	B3GALNT2
IOH21585	ZCCHC12
IOH21586	CCDC112
IOH21588	TMEM31
IOH21589	PROCA1
IOH21590	C8orf48
IOH21591	DYRK4
IOH21592	FAM194A
IOH21594	HRASLS5
IOH21595	FBXO15
IOH21598	CLEC1B
IOH21600	WDR88
IOH21601	C11orf64
IOH21604	SEMA3D
IOH21605	TSPAN12
IOH21607	CTNNA1
IOH21612	TRAF5
IOH21613	CCDC109A
IOH21616	SYT9
IOH21620	MSL3
IOH21621	FAM177A1
IOH21623	RICTOR
IOH21625	LPIN1
IOH21627	C7orf58
IOH21628	TMX3
IOH21633	GCFC1
IOH21634	WDR1
IOH21638	TRIM26
IOH21639	PIGU
IOH21641	TDRD3
IOH21645	MCM6
IOH21647	CSDE1
IOH21654	LMAN1
IOH21656	LRWD1
IOH21658	PHTF2
IOH21660	TFEB
IOH21662	PALM
IOH21666	SDCCAG8
IOH21671	SPA17
IOH21674	CCDC123
IOH21675	FPGT
IOH21676	FHIT
IOH21677	MRPS27
IOH21679	DHRSX
IOH21681	RNF170
IOH21682	DVL3
IOH21683	FAM133B
IOH21684	TMEM65
IOH21687	ATP6V0A1
IOH21688	PUS7L
IOH21689	CLDN19
IOH21690	KCNRG
IOH21692	FAM190B
IOH21693	KLHL36
IOH21694	IMPDH1
IOH21695	NAPRT1
IOH21696	WDR78
IOH21697	OSGEP
IOH21698	ARRDC1
IOH21700	C13orf18
IOH21701	FAM129A
IOH21705	ST14
IOH21706	KLHL6
IOH21707	HLA-DRA
IOH21712	TIRAP
IOH21713	OSGIN1
IOH21717	CLEC4D
IOH21720	ASB2
IOH21721	TTC12
IOH21724	AIFM3
IOH21726	KIR2DL3
IOH21728	EVL
IOH21729	NAA16
IOH21730	MNDA
IOH21731	C9orf7
IOH21738	PES1
IOH21739	TCP11L2
IOH2174	GTF2H2
IOH21740	TIMM44
IOH21743	UBE2L6
IOH21744	FGD3
IOH21745	OPTN
IOH21746	PAQR4
IOH21748	AZGP1
IOH21752	MTHFD2L
IOH21757	FSD1L
IOH21761	MTUS1
IOH21762	ATXN3
IOH21768	IPO11
IOH21769	ALS2CR8
IOH21771	ZADH2
IOH21772	PAXIP1
IOH21776	DIP2A
IOH21777	AFAP1
IOH21780	SPARCL1
IOH21783	C9orf100
IOH21786	NSMCE2
IOH21788	RNF38
IOH21790	TRIM17
IOH21791	ACTL7B
IOH21793	C1orf92
IOH21795	TCP10L
IOH21803	ALG10
IOH21804	APPL2
IOH21805	ZMYND10
IOH21806	CAPN11
IOH21809	C17orf66
IOH21813	CCT8L2
IOH21816	HCFC2
IOH21821	TGDS
IOH21827	CAMK2D
IOH21829	SFTPB
IOH21830	DDO
IOH21841	ASPHD2
IOH21843	CA7
IOH21845	CPE
IOH21848	DDAH1
IOH21856	ADAP1
IOH21857	RNASEH2B
IOH21859	MTFMT
IOH21860	ACVR1
IOH21862	CCDC24
IOH21864	SLC7A3
IOH21866	TRIM74
IOH21870	CADM3
IOH21871	MARVELD2
IOH21873	CYP20A1
IOH21874	GPX7
IOH21876	HMGCR
IOH21877	CD6
IOH21878	TLR2
IOH21879	ADAP2
IOH21880	MIF4GD
IOH21881	FGL2
IOH21882	FCER1G
IOH21883	KLHL36
IOH21887	NUMB
IOH21889	HLA-DRB1
IOH21896	SNX16
IOH21897	NR5A1
IOH21906	IFI27L2
IOH21907	GNMT
IOH21908	GPR55
IOH21911	ANAPC2
IOH21916	B3GALT4
IOH21923	GLRB
IOH21924	PRPH
IOH21933	C4orf33
IOH21934	KCNIP4
IOH21938	TBL1X
IOH21940	EIF5B
IOH21942	MYST2
IOH21943	WBSCR16
IOH21944	TLR9
IOH21947	TROAP
IOH21948	SHMT2
IOH21950	WDTC1
IOH21951	CHRNA5
IOH21953	TULP3
IOH21954	TAB3
IOH21955	B2M
IOH21956	LTA4H
IOH21957	HPS5
IOH21959	C10orf88
IOH21961	ARL17B
IOH21962	TRAPPC1
IOH21963	CD79B
IOH21967	KLF15
IOH21968	NOP58
IOH21970	RASSF4
IOH21973	SRBD1
IOH21974	MAPK9
IOH21977	SNRPB2
IOH21978	USO1
IOH21979	TCF7L2
IOH21980	FNDC4
IOH21981
IOH21984	XIAP
IOH21985	DHDH
IOH21986	POLI
IOH21994	SLC41A2
IOH22000	PCMTD1
IOH22046	DGKA
IOH22051	FAM27E3
IOH22060	PLCL2
IOH22061	PRKCB
IOH22063	GALNT4
IOH22065	MAFB
IOH22074	FSTL5
IOH22075	TMEM188
IOH22077	NMUR1
IOH22078	SETD4
IOH22080	NSUN7
IOH22100	SPEM1
IOH22105	TXNDC3
IOH22111	SCN2B
IOH22112	NLRP11
IOH22113	PITPNB
IOH22115	MAGEA2
IOH22117	RHBDL2
IOH22118	SAMSN1
IOH22119	OTUD6B
IOH22127	TERF2
IOH22137	ZFAND3
IOH22139	HHIPL2
IOH22142	ELF5
IOH22144	METTL13
IOH22150	SULT2B1
IOH22151	STX19
IOH22155	TGM1
IOH22160	ARL14
IOH22161	CHIC2
IOH22164	KLK7
IOH22167	CLYBL
IOH22171	GDPD2
IOH22172	NUP93
IOH22175	FCGR2B
IOH22176	ANLN
IOH22178	HSD3B1
IOH22180	S1PR5
IOH22183	BDKRB1
IOH22187	C12orf10
IOH22189	RPL14
IOH22198	CBLC
IOH22199	RARRES1
IOH22200	BRI3BP
IOH22205	ABHD16A
IOH22206	TBC1D2
IOH22207	SOX8
IOH22211	PPP2R2B
IOH22213	NTRK2
IOH22214	EDIL3
IOH22218	SAP18
IOH22222	KHDRBS2
IOH22223	TRAM1L1
IOH22225	LRRN2
IOH22227	PTPRN2
IOH22232	PJA2
IOH22233	CAMK2G
IOH22234	DNAJC27
IOH22238	STK11IP
IOH22240	ID2
IOH22241	STAM
IOH22243	GABRA1
IOH22246	C1orf26
IOH22247	GPAM
IOH22248	SPOCK1
IOH2225	STAMBP
IOH22253	PRSS50
IOH22255	PHF7
IOH22257	ACRBP
IOH22258	KLHL11
IOH22261	SPAG6
IOH22264	PIP5K1B
IOH22265	CCDC87
IOH22267	HIPK4
IOH22269	HORMAD2
IOH22270	DDHD1
IOH22271	ZBTB44
IOH22273	PACRG
IOH22276	MTM1
IOH22279	SENP5
IOH22281	CDK17
IOH22282	FTSJD1
IOH22283	PDGFD
IOH22285	ENTPD4
IOH22286	CHDH
IOH22287	CCDC54
IOH22288	MYO1D
IOH22289	SEMA3C
IOH22292	SPANXB1
IOH22293	USP16
IOH22295	GAPDHS
IOH22298	WDR69
IOH22299	RFX4
IOH2230	ACTL6B
IOH22303	C10orf79
IOH22304	SH3YL1
IOH22307	USP44
IOH22311	ELAVL2
IOH22312	ABCF1
IOH22313	FEM1C
IOH22315	AKNAD1
IOH22316	ALDH1A2
IOH22318	ATRIP
IOH22320	PPP3R2
IOH22322	CCDC91
IOH22325	B3GNT2
IOH22328	LAMP3
IOH22329	GLE1
IOH22330	PNPLA8
IOH22331	CEP70
IOH22332	SHCBP1
IOH22333	TTC17
IOH22334	HIPK1
IOH22335	TSGA10
IOH22336	RBBP8
IOH22337	C3orf20
IOH22340	RHPN2
IOH22341	AGFG1
IOH22342	FAM124A
IOH22344	ZNF680
IOH22345	HSPA13
IOH22351	CPEB3
IOH22352	ZNF738
IOH22357	ASPM
IOH22365	KIAA1683
IOH22366	BEND6
IOH22367	FITM2
IOH22370	FTSJD2
IOH22371	SOAT1
IOH22372	PLTP
IOH22373	C9orf102
IOH22374	USP24
IOH22376	DCLRE1B
IOH22379	FXR1
IOH22384	POGLUT1
IOH22387	KLHL2
IOH22388	DYNC1I1
IOH22392	TMEM151A
IOH22393	PTK2
IOH22394	NSF
IOH22395	GFM2
IOH22396	DIRAS1
IOH22398
IOH22400	MLC1
IOH22401	SAMHD1
IOH22405	TMEM74
IOH22406	PPID
IOH22408	EML1
IOH22410	DDX55
IOH22415	PPP2R2C
IOH22419	BMPR1A
IOH22429	ZKSCAN5
IOH22431	EPC1
IOH22443	EIF4ENIF1
IOH22444	FBXL5
IOH22445	SERINC1
IOH22446	ATG4C
IOH22447	GSTCD
IOH22448	ALS2CR11
IOH22450	INHBB
IOH22451	SULT4A1
IOH22453	RNF182
IOH22465	LIX1
IOH22466	TMEM106B
IOH22467	PCDHA6
IOH22469	TMEM130
IOH22473	C14orf48
IOH22476	ADAMTS1
IOH22477	RASSF8
IOH22482	GALC
IOH22483	CXCR7
IOH22484	FAM46C
IOH22487	MSH4
IOH2249	CCNB1
IOH22490	WDR20
IOH22491	TEX10
IOH22493	MOBKL2B
IOH22494	RBMY1J
IOH22495	COL25A1
IOH22496	CATSPER1
IOH22500	XPO7
IOH22501	CRYZL1
IOH22503	AQP5
IOH22508	C2orf63
IOH22510	EPB41L4A
IOH22514	TM2D1
IOH22518	TRAF6
IOH22524	OSGIN2
IOH22525	EFHC2
IOH22526	CTAGE1
IOH22529	C1orf65
IOH2253	ENO2
IOH22530	MNS1
IOH22534	SYT3
IOH22535	PHYH
IOH22542	LTC4S
IOH22544	KCTD17
IOH22545	TMEM120A
IOH22548	AADAT
IOH22550	GABRG1
IOH22555	RSPH9
IOH22559	CCDC68
IOH22560	C2orf51
IOH22562	CCDC46
IOH22566	CETN1
IOH22568	C11orf65
[truncated: 6,348 more rows]

## Sheet: Hits with motif (GPS SUMO)
SUMO substrates with GPS SUMO predicted motif (high threshold)
AARSD1
ABCF3
ABHD10
ABHD16A
ABLIM3
ABTB1
ACOT13
ACOX3
ACP5
ACRC
ACSBG1
ACSL4
ACSL6
ACTR10
ACTR1A
ACTR6
ADCK4
ADD1
ADH5
ADH6
ADSL
AGFG1
AHNAK2
AKAP1
AKR1C1
AKR1C4
AKR7A3
AKT1S1
ALCAM
ALDH3B1
ALG13
ALS2
ALS2CL
AMD1
AMDHD1
AMPH
ANKHD1
ANKMY1
ANKMY2
ANKRD13A
ANKRD40
ANKRD50
ANTXR1
ANUBL1
AP3M1
APEX1
APOA1BP
APP
APPL1
ARAF
ARFRP1
ARHGAP29
ARHGEF16
ARIH2
ARL4A
ARL5B
ARL8B
ARMC1
ARMCX5
ARNTL
ARPC3
ARRB1
ARRDC4
ASMTL
ASNS
ASXL2
ATCAY
ATF6
ATG16L1
ATG4C
ATP1A3
ATP1B1
ATP2B3
ATP5J
ATP6V0A2
ATP6V1B1
ATPAF2
ATXN3
AXL
AZIN1
BAG5
BAT1
BCKDK
BCL2L2
BCL6
BEND7
BHMT2
BID
BMPER
BNIP2
BRD9
BRPF1
BTG3
BTN2A2
BTRC
C11orf49
C12orf41
C14orf93
C15orf26
C16orf58
C16orf73
C17orf75
C18orf1
C18orf25
C19orf10
C1QB
C1QTNF1
C1QTNF6
C1QTNF7
C1orf27
C1orf96
C21orf63
C2orf43
C3orf20
C3orf32
C3orf37
C4orf22
C6orf72
C7orf30
C8orf76
C9
C9orf103
C9orf86
C9orf95
CA12
CACNB3
CALCOCO1
CALCOCO2
CAMK1D
CAMK2G
CAPN1
CAPN2
CAPN6
CARD14
CASQ2
CAST
CBLN4
CBS
CCBL2
CCDC155
CCDC97
CCIN
CCM2
CCT5
CCT8L2
CD40
CD48
CD8B
CDC123
CDC16
CDC20B
CDK17
CDK5R1
CDK5RAP3
CDS2
CETN1
CFHR3
CHD2
CHEK2
CHGB
CHURC1
CIAPIN1
CINP
CLDN7
CLEC7A
CLIC4
CLUAP1
CMBL
CMIP
CNIH4
CNST
COG2
COG3
COL4A3BP
COL6A2
COLEC11
COMMD9
COPB2
COPE
CORO1C
CPA3
CPB1
CPNE2
CPSF3
CREB3L1
CREM
CRIP1
CRK
CRTAC1
CRYZL1
CSNK1D
CSNK2A1
CSRP1
CSRP2
CSRP2BP
CTBP1
CTNNA3
CTR9
CTSC
CTSL1
CUEDC2
CUL4A
CYP4F11
CYTH1
CYTH3
DCAF5
DCST1
DDA1
DDOST
DDX19B
DDX20
DDX4
DDX41
DDX59
DEM1
DGCR8
DHDH
DIXDC1
DLEU1
DMD
DMWD
DNAJA4
DNMT3A
DNMT3L
DOK1
DOK3
DSN1
DSTN
DTNBP1
DUOXA1
DUSP6
DYRK2
EAF1
EAF2
EBAG9
EDIL3
EDN3
EEF1A1
EFEMP1
EFHC1
EIF2B3
EIF2S1
EIF2S2
EIF2S3
EIF4A2
EIF6
ENG
EP400
EPC1
EPHA10
EPHA4
EPHA7
EPHB3
ERF
ERMN
ERP27
ETS1
ETV7
EVL
EXOSC3
EYA2
EZH1
EZR
FABP5
FADS3
FAH
FAHD2A
FAM108A1
FAM120B
FAM122A
FAM124A
FAM129A
FAM13A
FAM177A1
FAM186B
FAM189A2
FAM194A
FAM19A5
FAM40B
FAM57A
FAM81A
FARSB
FBP2
FBXL5
FBXO25
FBXO38
FBXO39
FCER1G
FCHSD2
FEN1
FGF7
FGFBP1
FGL2
FGR
FKBP8
FLII
FMR1
FNDC3B
FNDC8
FNTB
FPGT
FRMD8
FSD1L
FUZ
G6PD
GABBR1
GABPA
GABRG1
GALNS
GALNT6
GAPDHS
GAS2
GATA1
GATA5
GBP2
GC
GCAT
GCFC1
GDF3
GDI1
GDI2
GFPT2
GFRA1
GHDC
GIMAP7
GK
GLOD4
GLYATL2
GMDS
GMEB1
GMPS
GNB3
GNL3
GOLGA5
GOLM1
GOSR2
GOT1
GPR182
GPS1
GRAP2
GRB2
GRK6
GRM3
GSDMB
GSN
GSTA1
GSTA3
GSTM4
GTF2B
GTF2H2
GTF2H3
GTPBP3
GYG1
HABP2
HADHB
HARS
HAUS6
HCFC2
HDAC6
HEMGN
HIPK4
HK1
HLA-DOA
HN1
HNMT
HNRNPAB
HNRNPC
HNRNPD
HNRNPK
HNRNPR
HNRNPUL1
HOMER2
HOOK3
HORMAD2
HPD
HRAS
HS1BP3
HSD3B1
HSD3B2
HSF1
HSP90B1
HSPA13
ICAM1
IDH1
IDH3A
IDH3G
IFI44
IFIT2
IFT52
IFT81
IGFBP4
IGL@
IKZF2
IL12RB1
ILK
ILKAP
INPP5E
IQCK
IRF3
IRF9
ISM2
ISY1
ITGB1
ITGB3BP
ITGB8
ITPA
JAM2
KCNJ13
KCNJ3
KCNJ8
KCNMB4
KCNRG
KCNV1
KCTD17
KCTD18
KCTD4
KIAA1143
KIAA1598
KIAA1958
KLF4
KLHL36
KLK6
KLK7
KNG1
KPNA1
KRT15
KRT4
LAD1
LAMP3
LAS1L
LCAT
LDHAL6A
LDHAL6B
LECT1
LETM1
LMOD3
LOC285141
LOXHD1
LPAR4
LPIN1
LRFN5
LRRC23
LRRC42
LTF
LYPLA2
LZTFL1
LZTS2
MAGEB1
MAGEC2
MAL2
MAPK1
MAPK11
MAPK12
MAPK14
MAPK7
MAPK8IP2
MAPKAPK3
MBIP
MCC
MCCC1
MEPCE
METTL1
MFAP3L
MFN1
MFSD2A
MGEA5
MITF
MKNK1
MLX
MND1
MOBKL2A
MOCS3
MPI
MPP1
MPPED2
MRE11A
MRFAP1L1
MRO
MRPL1
MRPS5
MSH2
MSTO1
MTFMT
MTHFD1L
MTMR12
MTMR4
MTUS1
MUM1
MYEF2
MYF6
MYL1
MYL2
MYL3
MYL4
MYO1B
NAE1
NAGK
NAP1L2
NAP1L3
NARF
NARFL
NAT1
NBPF3
NCK2
NDUFV1
NECAP1
NEIL2
NEK10
NEK11
NEUROD2
NF2
NFATC3
NFKB1
NFKBIA
NHEJ1
NIP7
NIPA1
NIT2
NKIRAS1
NLRP2
NME5
NOC4L
NOTUM
NPC2
NPM1
NR1D1
NR3C1
NR4A2
NSUN3
NSUN7
NTAN1
NUP54
NUP62CL
NXF2
NXF3
OAS2
OGN
OLFM1
OPHN1
OPRL1
OPTN
OR10H5
OR2A12
OR4C15
OR56A4
OSBPL11
P2RX7
PAF1
PAGE2
PAGE5
PAH
PAPSS2
PARS2
PCBP2
PCDHGB6
PCDHGC3
PCK2
PCMTD1
PCOLCE
PDCL
PDE1A
PDGFD
PDHX
PDIA5
PDIK1L
PDK4
PDPK1
PDZD11
PELI3
PEPD
PFDN4
PFKM
PGBD1
PGD
PGK1
PGM2
PGM3
PGRMC1
PHEX
PHF17
PHOSPHO2
PHYHIPL
PICK1
PIM2
PIP
PIP5K1B
PIPOX
PIR
PITPNB
PLA2G16
PLA2G6
PLCD4
PLEK2
PLG
PLRG1
PLSCR1
PMPCA
PMS2
PNLIP
POC1B
POLA2
POLK
POLR1C
POLR3D
POLR3E
PON2
POP7
PPARA
PPARD
PPFIBP2
PPID
PPIH
PPIL3
PPIL6
PPM1A
PPM1B
PPP2R1B
PPP2R3C
PPP3R2
PRAME
PRDM1
PREPL
PRMT2
PROS1
PROSC
PRPF4
PSMA1
PSMA2
PSMA3
PSMB8
PSMC1
PSMC2
PSMD2
PTGER3
PTGS2
PTK2B
PTPN1
PUF60
PYCR2
QARS
RAB17
RAB23
RAB27A
RAB28
RAB2B
RAB34
RAB3C
RAB3IL1
RAB3IP
RAB5A
RAB5B
RAB7A
RABGEF1
RABL5
RAD51
RAD51AP1
RAD54B
RAGE
RAP1GDS1
RARRES1
RASAL1
RASSF4
RBM3
RBM33
RBMS1
RDX
REC8
RECK
RFX2
RFX6
RGP1
RGS1
RGS14
RGS19
RGS5
RMI1
RNF208
RNF25
RNPEP
ROBO2
RPA1
RPL27
RPSA
RSPH9
RTCD1
RTN4
RTP4
RUNX1T1
RUVBL1
RUVBL2
RWDD2B
RXRA
S100A10
SAAL1
SAMSN1
SART1
SCFD1
SCG3
SCHIP1
SCIN
SCP2
SCRN2
SDCCAG8
SDF4
SDR16C5
SDR39U1
SDS
SEC13
SEC24C
SEC31A
SEH1L
SEMA3D
SENP1
SEPP1
SERBP1
SERPIND1
SETD4
SETDB1
SEZ6L2
SF3B3
SGK1
SGK2
SH3YL1
SHKBP1
SHMT1
SHMT2
SHPK
SIRT6
SIX5
SKA3
SKIL
SKP1
SLC16A1
SLC16A4
SLC20A1
SLC22A15
SLC25A18
SLC25A24
SLC25A45
SLC27A2
SLC30A5
SLC3A1
SLC41A3
SLC44A5
SLC6A18
SLC7A1
SLC7A8
SLC9A6
SMOC1
SMYD2
SMYD3
SNPH
SNX16
SNX27
SOD1
SOX5
SOX8
SPA17
SPDEF
SPEM1
SPOCK1
SPR
SPRY2
SPTLC1
SRF
SRP19
SRP9
SRPRB
SSRP1
STAC
STAM
STARD4
STAT5A
STAT5B
STIP1
STK32B
STK36
STK40
SUGT1
SULT2B1
SUMO2
SUMO3
SUMO4
SVOP
SYAP1
SYK
SYTL2
TADA3
TAF15
TAF7L
TARS2
TBC1D16
TBC1D21
TBCCD1
TBRG4
TCEB1
TCP11
TCTN2
TDG
TDRD1
TDRD3
TECR
TERF2IP
TES
TET3
TFE3
TGFBR2
THAP1
THOC1
THUMPD1
THUMPD3
TIMM44
TLE1
TLE3
TLE4
TMEFF1
TMEM151A
TMEM40
TMEM59
TMEM74
TMEM8A
TMOD4
TNFAIP1
TNFSF18
TNFSF4
TNIK
TNIP2
TNS4
TOM1
TOR1A
TP63
TPM2
TPM3
TPRKB
TPTE
TRAPPC1
TREX1
TRIM16
TRIM24
TRIM28
TRIM34
TRIM43
TRIM44
TRIP10
TRMT1
TRMT12
TRMT6
TRPM3
TRPM8
TSPAN4
TSPYL6
TSR2
TSSC1
TSSK3
TST
TSTD2
TTBK2
TTC27
TTLL7
TUBB2B
TWF2
TXNDC3
TYW1
UACA
UBE2G1
UBE2O
UBE2Q2
UBE2S
UBE2T
UBE3A
UBR7
UBTD2
UBXN6
UCP3
UFSP2
UHRF1BP1L
UQCRFS1
URM1
USF1
USP48
USP5
VGLL2
VPS26A
VSIG4
VSTM2A
WDFY1
WDFY2
WDFY3
WDR1
WDR5B
WDR69
WDR77
WDR91
WDTC1
WFDC6
WFS1
WWOX
XAGE2
XPNPEP3
XRCC4
YEATS4
ZBED1
ZBTB25
ZBTB33
ZBTB46
ZBTB5
ZC3H14
ZCCHC12
ZCCHC7
ZFP28
ZFYVE19
ZFYVE9
ZMPSTE24
ZMYM3
ZMYND19
ZNF193
ZNF215
ZNF238
ZNF280A
ZNF280B
ZNF281
ZNF323
ZNF333
ZNF37A
ZNF554
ZNF557
ZNF658
ZNF680
ZNF771
ZNHIT6
ZUFSP

## Sheet: All protein on chip M3 1.4
IOH10006	NCKAP1
IOH10008	LRRC59
IOH10010	CREM
IOH10011	RAB35
IOH10013	UBR7
IOH10020	HMG20A
IOH10024	PHF21A
IOH10027	BIRC2
IOH10028	ZBED1
IOH10029	UHRF1BP1L
IOH10031	KRCC1
IOH10032	MUT
IOH10035	CHRAC1
IOH10037	OIP5
IOH10038	PROS1
IOH10040	RFX5
IOH10041	ABCE1
IOH10052	RGMA
IOH10053	RWDD4
IOH10055	RTF1
IOH10056	RPS2
IOH10059	RWDD1
IOH10066	ZNF707
IOH10067	H2AFY2
IOH10068	UBE2C
IOH10070	PEX26
IOH10072	LYAR
IOH10075	USP18
IOH10087	ZNF408
IOH10091	EIF4A2
IOH10092	ITM2B
IOH10093	RPL3
IOH10103	PRKACB
IOH10105	EFCAB7
IOH10112	MOBKL2A
IOH10114	KCNS3
IOH10120	CALCOCO2
IOH10121	CASP7
IOH10123	MATR3
IOH10127	ABHD5
IOH10128	BCL2A1
IOH10129	TDP2
IOH10131	CTTNBP2NL
IOH10132	DYNC1I2
IOH10133	NR4A1
IOH10138	ASH2L
IOH10144	ACAD10
IOH10146	CXXC1
IOH10149	TOMM34
IOH10150	DNAJA2
IOH10151	RBBP9
IOH10179	C1orf103
IOH10195	UTP15
IOH10196	AVEN
IOH10197	HAUS7
IOH10198	TNFRSF21
IOH10201	TMEM30A
IOH10203	FAM107A
IOH10209	FKBP10
IOH10210	CTSB
IOH10229	SDF4
IOH10233	TRMT1
IOH10239	FAM122A
IOH10240	ZNF622
IOH10241	GPS2
IOH10242	LOH12CR1
IOH10268	RTN3
IOH10272	TSPAN3
IOH10275
IOH10278	SRPR
IOH10285	BCAN
IOH10289	SCAMP3
IOH10304	TRIM43
IOH10305	SERBP1
IOH10306	RNF113A
IOH10317	FIP1L1
IOH10318	PSMA1
IOH10321	NKAP
IOH10322	EBAG9
IOH10328	TAGLN3
IOH10336	PHF10
IOH10348	CYP4F11
IOH10357	TRIM31
IOH10364	TNFRSF21
IOH10365	C12orf65
IOH10378	C12orf24
IOH10380	LEO1
IOH10394	SNX7
IOH10395	FAM192A
IOH10396	TRIM31
IOH10402	ESAM
IOH10404	GCNT3
IOH10415	UBAP1
IOH10426	CCDC127
IOH10429	CXCL1
IOH10433	RPS14
IOH10436	ATRIP
IOH10462	CCDC51
IOH10464	EEF1A1
IOH10470	SERPINA1
IOH10474	AGA
IOH10483	ASCC1
IOH10485	CABYR
IOH10504	TBCA
IOH10508	CLIC4
IOH10512	OLA1
IOH10514	FABP5
IOH10519	ACTB
IOH10525	PUF60
IOH10530	HSPB1
IOH10542	TXNDC11
IOH10554	PLXDC2
IOH10556	NMU
IOH10557	MTMR8
IOH10614	SUN5
IOH10616	IL11
IOH10625	CD8A
IOH10632	KLHL2
IOH10633	KCNJ3
IOH10639	OSR2
IOH10643	LDHC
IOH10646	C1orf107
IOH10647	SPAM1
IOH10649	HDGFRP3
IOH10652	NDEL1
IOH10656	GAGE8
IOH10658	CDC5L
IOH10659	FBLN1
IOH10665	MARK3
IOH10666	SH3BP2
IOH10669	SCG2
IOH10670	AOAH
IOH10671	LRRC42
IOH10675	CYP1A1
IOH10683	PFDN2
IOH10685	ZMYND19
IOH10690	GABPB2
IOH10694	SFXN1
IOH10695	PECAM1
IOH10696	SDPR
IOH10706	SERF1A
IOH10709	ZNF10
IOH10710	GSTM1
IOH10713
IOH10717	IQCD
IOH10718	ZBTB22
IOH10720	QKI
IOH10724	WDR16
IOH10728	CALR3
IOH10729	CCDC148
IOH10730	CAB39
IOH10735	LMBR1
IOH10739	LSM14A
IOH10745	LECT1
IOH10747	LNX1
IOH10754	ZUFSP
IOH10756	ZNF563
IOH10764	ZNF99
IOH10769	SAAL1
IOH10771	S100PBP
IOH10772	NXPH3
IOH10781	ACTRT1
IOH10784	PPFIBP2
IOH10788	APOBEC4
IOH10790	ERMN
IOH10792	C12orf12
IOH10804	NBPF3
IOH10814	AFAP1L2
IOH10821	2016-09-10
IOH10826	NIPA1
IOH10829	POC1B
IOH10846	FBXO30
IOH10851	PDCD6IP
IOH10855	NKX2
IOH10856	2016-03-08
IOH10857	MXI1
IOH10862	CEACAM21
IOH10863	PPWD1
IOH10866	CD97
IOH10869	C2orf65
IOH10871	ENKUR
IOH10873	TXNRD1
IOH10874	RALBP1
IOH10877	GRPEL1
IOH10878	CAPN5
IOH10879	NME5
IOH10881	SMARCA5
IOH10883	BTN2A1
IOH10890	RCSD1
IOH10891	RRAS2
IOH10896	PAICS
IOH10901	DNAJB3
IOH10904	GTF2IRD1
IOH10908	MSX2
IOH10911	CPLX3
IOH10918	AKD1
IOH10919	SLC25A31
IOH10925	RAB3IL1
IOH10928	MAGEB1
IOH10937	IPPK
IOH10944	CCDC134
IOH10952	AARS
IOH10954	LYSMD2
IOH10956	IRF6
IOH10957	CEP76
IOH10963	RGS1
IOH10965	PPIG
IOH10972	AKAP10
IOH10975	BCL2L14
IOH10977	TRPM3
IOH10978	CDS2
IOH10979	ISL2
IOH10980	RIC3
IOH10984	ACTL9
IOH10985	LYZL1
IOH10996	ZBTB32
IOH10999	LARS2
IOH11005	CLUL1
IOH11013	RFXAP
IOH11014	LCP2
IOH11017	DAPP1
IOH11018	MAMDC2
IOH11022	FAM47A
IOH11023	SPAG8
IOH11028	VTI1A
IOH11032	SPPL2A
IOH11035
IOH11050	FAM172A
IOH11051	NFKBIB
IOH11056	SLC30A4
IOH11057	AIDA
IOH11060	SLC16A1
IOH11064	SULT4A1
IOH11069	UBD
IOH11070	HS2ST1
IOH11072	UBTD2
IOH11073	SSFA2
IOH11076	KLHL1
IOH11078	LMNB1
IOH11079	NUP133
IOH11080	C12orf4
IOH11084	PBRM1
IOH11085	PTPRA
IOH11088	MRPS33
IOH11089	SF3B14
IOH11095	PKD2L1
IOH11099	SUGP2
IOH11100	FNDC8
IOH11104	TET3
IOH11105	NELL2
IOH11109	SNIP1
IOH11113
IOH11116	AGK
IOH11117	PDE1A
IOH11121	NCDN
IOH11123	IFI16
IOH11128	LAYN
IOH11143	ANKRD50
IOH11149	RECQL5
IOH11153	WIF1
IOH11157	DENND1B
IOH11158	NAP1L2
IOH11162	CHCHD3
IOH11166	BMP4
IOH11171	C9orf43
IOH11172	FEZF2
IOH11185	MMP23B
IOH11189	DDX41
IOH11198	ALDH1L1
IOH11204	CASP3
IOH11211	A4GALT
IOH11214	CLUAP1
IOH11215	SLC20A1
IOH11222	CTNNA3
IOH11231	ZNF177
IOH11232	FXR2
IOH11236	C21orf91
IOH11239	PPP2R5A
IOH11251	MCTP2
IOH11257	SACM1L
IOH11259	MAGEA4
IOH11262	RABGEF1
IOH11264	MID2
IOH11272	PIM2
IOH11273	SEC61A2
IOH11287	RAPGEF3
IOH11289	RHOXF2
IOH11290	TULP2
IOH11291	SEC22C
IOH11292	CCDC74A
IOH11299	GNS
IOH11302	USP3
IOH11306	SLC35F5
IOH11309	RAPGEF4
IOH11312	RASD1
IOH11314	C15orf48
IOH11315	MAGEB2
IOH11340	BBS4
IOH11342	PPP3CA
IOH11366	BTRC
IOH11376	C12orf12
IOH11377	GOLGA5
IOH11381	TAF6
IOH11395	KCNV1
IOH11398	RBMS2
IOH11400	PMFBP1
IOH11407	U2AF1L4
IOH11408	KLHDC4
IOH11416	ACO2
IOH11419	AFP
IOH11420	MAPK11
IOH11428	CDH16
IOH11433	ZNF461
IOH11447	PRRC2B
IOH11456	STAM2
IOH11459	IL2RB
IOH11460	ERLEC1
IOH11478	C7orf62
IOH11480	TGOLN2
IOH11485	GABRA3
IOH11488	SLC39A3
IOH11497	C6orf218
IOH11512	SMAP1
IOH11513	PPP3CB
IOH11514	AKAP17A
IOH11519	RALB
IOH11540	UBASH3A
IOH11543	PCCB
IOH11545	COL3A1
IOH11555	C1orf87
IOH11561	KCNS2
IOH11563	C17orf46
IOH11572	ZNF639
IOH11579	PSMD10
IOH11614	PPM1A
IOH11622	ZNF564
IOH11626	SLC4A2
IOH11629	APPL1
IOH11630	FHL5
IOH11633	PAM
IOH11639	TPST1
IOH11645	BMX
IOH11658	SENP6
IOH11663	NUP50
IOH11665	CES1
IOH11668	GDF10
IOH11674	DNM1L
IOH11678	KRR1
IOH11681	SFN
IOH11684	SLC20A2
IOH11691	HOMER1
IOH11692	PLEK
IOH11693	GUCY1A3
IOH11702	UCHL5
IOH11704	C19orf44
IOH11721	KCTD17
IOH11736	SERINC1
IOH11738	ACTR3B
IOH11751	UCHL3
IOH11761	ELMOD1
IOH11772	GRN
IOH11787	BOD1L
IOH11793	LAIR1
IOH11803	RPN1
IOH11815	PDLIM3
IOH11817	ACO1
IOH11823	PHF20L1
IOH11834	PRKAG2
IOH11836	NUFIP1
IOH11837	NEK11
IOH11838	SERPINI2
IOH11844	EID3
IOH11852	C16orf78
IOH11857	FAM71B
IOH11858	C8orf46
IOH11860	CD4
IOH11861	SOCS6
IOH11863	GIMAP7
IOH11864	NCOA4
IOH11868	UBE2Q2
IOH11880	ZNF165
IOH11881	FKBP11
IOH11886	CPXCR1
IOH11889	CASS4
IOH11901	F13A1
IOH11906	CCDC110
IOH11907	THAP10
IOH11909	UHRF2
IOH11926	CLGN
IOH11930	CNTN4
IOH11935	DOCK2
IOH11950	ELL2
IOH11957	VRK2
IOH11958	EIF3C
IOH11964	PNLIPRP1
IOH11966	FOXM1
IOH11991	CD247
IOH11994	EFNB1
IOH11996	NUSAP1
IOH12001	MAEL
IOH12035	MKI67IP
IOH12048	C10orf32
IOH12053	MRPS10
IOH12057	NIT2
IOH12073	ASCC2
IOH12074	C9orf11
IOH12076	TREM1
IOH12083	2016-09-02
IOH12095	C12orf57
IOH12100	C11orf1
IOH12102	C1orf123
IOH12106	C4orf27
IOH12115	ELAVL3
IOH12118	CCDC99
IOH12119	WAPAL
IOH12125	APOM
IOH12126	IFI44
IOH12127	GLYATL2
IOH12138	RGS18
IOH12141	IRF4
IOH12144	ZNF215
IOH12145	SCG3
IOH12148	ZNF37A
IOH12150	LENG1
IOH12152
IOH12164	2016-09-09
IOH12168	XRCC5
IOH12174	PICK1
IOH12181	RTCD1
IOH12182	SMAP2
IOH12187	NAMPT
IOH12193	PSG5
IOH12195	SERPINA10
IOH12201	SLC39A14
IOH12207	UBXN8
IOH12210	PDHX
IOH12212	SERPINB2
IOH12216	CD160
IOH12217	BAZ2B
IOH12221	MAB21L2
IOH12225	CFP
IOH12227	ODF2L
IOH12229	G3BP2
IOH12236	FOXRED1
IOH12237	TMIGD2
IOH12245	EVI5L
IOH12255	KIAA1199
IOH12257	SERPINA4
IOH12259	PPP1R14C
IOH12282	SLC6A13
IOH12290	PSG2
IOH12294	CAMKK2
IOH12309	UGT2B4
IOH12327	MAPK1
IOH12329	SERPINB5
IOH12330	GLI4
IOH12335	ADH4
IOH12340	MAD1L1
IOH12341	OLR1
IOH12343	FCHSD2
IOH12344	HSP90B1
IOH12345	BBOX1
IOH12346	NAT8
IOH12348	C1QTNF2
IOH12350	TADA2A
IOH12354	IPO5
IOH12360	REPS1
IOH12364	ABP1
IOH12366	TTC26
IOH12372	FAM64A
IOH12380	HOMER2
IOH12381	ZNF350
IOH12382	ORM2
IOH12383	PCK1
IOH12386	OBFC1
IOH12388	CBX6
IOH12390	PBK
IOH12391	CCDC8
IOH12403	RPL11
IOH12406	C8orf4
IOH12410	HOMER3
IOH12415	DNAJB5
IOH12424	CS
IOH12425	COL9A3
IOH12436	SPAG7
IOH12438	HEPH
IOH12444	ZBTB3
IOH12447	METTL8
IOH12449	INTS3
IOH12456	C6orf72
IOH12461	CHMP4C
IOH12463	TMEM27
IOH12474	TBX3
IOH12480	ITPKB
IOH12482	SERPINH1
IOH12484	NFIC
IOH12486	PHKA2
IOH12489	PCBP3
IOH12490	2016-09-05
IOH12493	GGT1
IOH12495	DAZAP1
IOH12510	CCNF
IOH12520	BCL11A
IOH12523	FXYD7
IOH12526	MCM7
IOH12528	DAG1
IOH12533	MYCL1
IOH12537	SPN
IOH12538	NEIL3
IOH12545	KIAA1598
IOH12552	CDC42EP3
IOH12555	STK32C
IOH12568	GOLPH3
IOH12571	POLR3K
IOH12576	TOMM22
IOH12589	RHBDF1
IOH12591	FAM110B
IOH12596	WSCD1
IOH12599	TWIST2
IOH12611	HHEX
IOH12630	2016-09-06
IOH12635	RBM23
IOH12639	PSG1
IOH12652	FERMT2
IOH12655	CHFR
IOH12657	RNMTL1
IOH12658	EXOSC7
IOH12659	PAGE5
IOH12660	WSB1
IOH12664	RDH13
IOH12670	CXorf38
IOH12680	NCAPH
IOH12683	KLHDC7B
IOH12694	KLHL22
IOH12700	FSTL4
IOH12702	MOCOS
IOH12705	SPESP1
IOH12715	WDR62
IOH12717	AZIN1
IOH12720	HLA
IOH12732	2016-09-01
IOH12735	ATF2
IOH12737	MRPL48
IOH12740	CYP2C8
IOH12742	PYHIN1
IOH12754	CCDC53
IOH12760	FAM40B
IOH12761	USH1C
IOH12764	DPEP2
IOH12765	CCDC59
IOH12772	THOC7
IOH12776	AP3M1
IOH12778	ZNF253
IOH12784	MRPL38
IOH12786	RELT
IOH12790	PSG6
IOH12791	NFIA
IOH12792	COMMD9
IOH12799	C15orf29
IOH12803	PYROXD1
IOH12808	BRMS1
IOH12810	RAB8B
IOH12814	HNRNPD
IOH12822	DNAJB14
IOH12823	ABTB1
IOH12827	SCGB3A2
IOH12828	SKA3
IOH12835	PUM1
IOH12837	SPATA6
IOH12838	ZNF193
IOH12840	DGCR8
IOH12841	ADPRHL2
IOH12843	PAGE4
IOH12847	MRPS5
IOH12849	BCCIP
IOH12855	ZNRD1
IOH12860	GKAP1
IOH12862	IMPAD1
IOH12866	ANKRD49
IOH12867	PSMD5
IOH12872	CDKN2AIP
IOH12876	C6orf203
IOH12880	LMBRD1
IOH12886	GBP2
IOH12905	CXCL3
IOH12906	COX17
IOH12909	RBMS1
IOH12910	ZBTB9
IOH12915	SS18L2
IOH12916	MB
IOH12922	HNRNPK
IOH12924	C9
IOH12925	ACSBG1
IOH12933	ACSF2
IOH12941	RSAD2
IOH12944	AGFG2
IOH12947	TNFSF13B
IOH12949	FAHD2A
IOH12951	SCAMP1
IOH12952	SCAMP1
IOH12954	COQ6
IOH12955	UBA3
IOH12956	C18orf25
IOH12958	CDC37L1
IOH12964	IGJ
IOH12968	AP1AR
IOH12969	SCEL
IOH12970	ACMSD
IOH12978	CCNE2
IOH12987	CSTF3
IOH12988	RPUSD1
IOH12993	NIPA2
IOH13000	DDX20
IOH13003	ZNF473
IOH13005	OSMR
IOH13006	FXYD6
IOH13015	MAGEF1
IOH13018	RGS10
IOH13020	CHMP6
IOH13021	SRPX2
IOH13023	ARC
IOH13030	STK38
IOH13043	ITPA
IOH13046	C3orf37
IOH13057	ARV1
IOH13066	CCT5
IOH13076	STX18
IOH13080	THNSL1
IOH13086	MEIS2
IOH13092	C18orf19
IOH13095	RRP12
IOH13097	SUFU
IOH13099	ZNF643
IOH13110	ZMYM3
IOH13112	ZNF226
IOH13116	GPLD1
IOH13139	TADA3
IOH13140	SIL1
IOH13154	IREB2
IOH13155	CREB3L1
IOH13160	SLC25A13
IOH13166	SNAPC2
IOH13169	TRMT61A
IOH13177	PRMT1
IOH13183	CCDC124
IOH13185
IOH13190	VARS
IOH13196	VPS18
IOH13197	SNRNP27
IOH13198	LAS1L
IOH13201	AP1S3
IOH13215	NMNAT1
IOH13230	XAGE2
IOH13238	TNS4
IOH13242	YARS2
IOH13258	DIABLO
IOH13259	SNX8
IOH13262	PRKCDBP
IOH13263	RNF25
IOH13279	HN1L
IOH13280	CDCA5
IOH13284	CEP70
IOH13287	RANGAP1
IOH13292	CEP63
IOH13293	ACCS
IOH13296	FAM126A
IOH13299	KIF20A
IOH13309	C12orf43
IOH13314	ACSS2
IOH13315	KTI12
IOH13330	C1orf150
IOH13332	INTS12
IOH13341	LILRB1
IOH13343	CLPTM1L
IOH13344	DNTTIP1
IOH13346	ERAL1
IOH13347	CSF1
IOH13350	ARSD
IOH13351	FRA10AC1
IOH13352	ERGIC3
IOH13356	CCDC12
IOH13362	TH1L
IOH13364	NKD2
IOH13365	C1QTNF1
IOH13370	HINT3
IOH13373	GMPS
IOH13374	OSGEPL1
IOH13379	ABCB9
IOH13395	NOL3
IOH13396	POLK
IOH13398	PQBP1
IOH13401	PHAX
IOH13402	SMPDL3B
IOH13403	RNFT2
IOH13407	CMTM2
IOH13409	C7orf36
IOH13411	ABCF3
IOH13420	EHD2
IOH13427	ZKSCAN4
IOH13438	LDHAL6A
IOH13442	DIS3L
IOH13447	SRP68
IOH13449	PRKRIP1
IOH13459	THAP11
IOH13461	WDR91
IOH13463	STAP1
IOH13464	C1orf124
IOH13468	BARX1
IOH13469	CXorf21
IOH13473	RAB2B
IOH13474	COG2
IOH13475	ERAP2
IOH13476	ZNHIT6
IOH13480	TRAK1
IOH13481	HPCAL1
IOH13483	PHF21B
IOH13484	GTF3C6
IOH13486	ZNF519
IOH13491	NAA50
IOH13492	OSBPL11
IOH13493	SCYL3
IOH13502	ZKSCAN1
IOH13511	SPC25
IOH13523	KIAA1217
IOH13528	BZW1
IOH13554	ISG15
IOH13555	DNAJC11
IOH13560	ORM1
IOH13561	ATP1A3
IOH13564	KIAA0368
IOH13580	CHAC2
IOH13581	COQ6
IOH13588	STXBP1
IOH13592	PPP2R5C
IOH13594	LRRC45
IOH13598	ING3
IOH13602	GLYATL2
IOH13606	CXCL2
IOH13607	NR3C1
IOH13608	MYLPF
IOH13618	FARSB
IOH13623	ATG3
IOH13624	GAMT
IOH13631	IK
IOH13645	TFB1M
IOH13654	CHAC2
IOH13658	PI3
IOH13661	RRP15
IOH13662	CHORDC1
IOH13668	FCER2
IOH13685	SF3B3
IOH13688	BMI1
IOH13691	ITGB3BP
IOH13693	GNL3L
IOH13696	DRG1
IOH13701	CLTA
IOH13703	KIAA1530
IOH13705	GNB5
IOH13708	FAP
IOH13729	CYFIP2
IOH13731	RBM12
IOH13735	ABI1
IOH13738	TAF11
IOH13739	CCND2
IOH13746	ATP6V1C1
IOH13748	ACTG2
IOH13751	MRPL1
IOH13752	TFDP1
IOH13758	PSG9
IOH13759	PPP1R8
IOH13765	RTN4
IOH13773	TRA
IOH13786	RFC4
IOH13788
IOH13789	TNNT1
IOH13796	ARSF
IOH13805	RPE
IOH13806	MYF6
IOH13807	SLC6A13
IOH13811	NDUFB6
IOH13812	BLZF1
IOH13819	AP3D1
IOH13821	SGOL1
IOH13823	FAM122C
IOH13828	RPS16
IOH13835	REPS1
IOH13837	PSMC4
IOH13838	RNF13
IOH13844	ERGIC1
IOH13849	PIAS2
IOH13858	H2AFY
IOH13859	EIF4H
IOH13864	LAD1
IOH13865	SOCS2
IOH13866	CPSF3
IOH13868	NASP
IOH13870	GGCX
IOH13876	TPM2
IOH13877	CAMK4
IOH13880	AKR1C3
IOH13881	PDLIM4
IOH13883	TNIP1
IOH13889	UQCRC1
IOH13897	LETM1
IOH13900	C19orf10
IOH13903	ZNF821
IOH13904	SNCG
IOH13913	UBE2K
IOH13916	TCOF1
IOH13922	TUBGCP4
IOH13923	SPP1
IOH13925	CWC27
IOH13931	CUL2
IOH13938	FLVCR2
IOH13941	BCAP31
IOH13944	BTC
IOH13945	CPOX
IOH13947	GTF3C5
IOH13948	TRIM29
IOH13956	TLE6
IOH13965	SCMH1
IOH13967	ADRM1
IOH13968	IGF2BP2
IOH13969	PARL
IOH13974	BCKDK
IOH13976	NRBF2
IOH14007	ASS1
IOH14010	CA12
IOH14013	DNAJA3
IOH14015	WDR70
IOH14018	MED16
IOH14022	C5orf13
IOH14025	RPH3A
IOH14027	EIF2B3
IOH14032	ZC3H15
IOH14037	TAP1
IOH14040	2016-09-06
IOH14041	BCL7C
IOH14045	AIG1
IOH14046	KPNA3
IOH14047	VCAM1
IOH14048	DNAJA3
IOH14049	SAFB2
IOH14051	RPL31
IOH14052	RARG
IOH14055	EFHC1
IOH14057	FAM108A1
IOH14059	CPSF3
IOH14072	PSMD12
IOH14075	MKRN1
IOH14076	ZNF771
IOH14077	MPI
IOH14078	GRK6
IOH14085	BAMBI
IOH14086	HGD
IOH14098	CUX1
IOH14106	SPATS2L
IOH14107	ART3
IOH14109	FKBP3
IOH14111	ZNF688
IOH14115	KIF26A
IOH14121	RSL1D1
IOH14126	ACTC1
IOH14141	NMT1
IOH14149	C18orf32
IOH14153	ZNF187
IOH14161	PWP2
IOH14162	AKR1C1
IOH14164	SERTAD4
IOH14166
IOH14175	C6orf168
IOH14182	SNX7
IOH14196	CYP4B1
IOH14206	EIF2A
IOH14215	DLD
IOH14217	GCC1
IOH14233	ARG1
IOH14251	GIMAP4
IOH14253	FAM162A
IOH14260	RSRC1
IOH14261	EIF4A2
IOH14274	ITFG2
IOH14276	PDIA3
IOH14280	DKC1
IOH14283	PRL
IOH14284	LAS1L
IOH14292	VPS26B
IOH14293	JKAMP
IOH14306	MCC
IOH14308	AHCY
IOH14328	EPS8L1
IOH14333	ACTR2
IOH14335	ACTA1
IOH14340	TRIB3
IOH14347	ELK3
IOH14348	STAT3
IOH14350	TRAP1
IOH14356	THOC1
IOH14360	AK2
IOH14366	AVL9
IOH14374	SYTL1
IOH14381	OGFR
IOH14385	DKC1
IOH14391	FGL2
IOH14394	NCOA4
IOH14398	MYL2
IOH14400	BOP1
IOH14402	MTF2
IOH14408	MANBAL
IOH14410	FCN3
IOH14419	BTN2A2
IOH14421	SETMAR
IOH14437	CREB3
IOH14438	BEND5
IOH14439	DGCR14
IOH14445	SETDB1
IOH14446	CLIC2
IOH14447	FHL2
IOH14449	PIGK
IOH14455	SRP19
IOH14460	PLEKHO1
IOH14462	MCM7
IOH14464	ITFG1
IOH14466	GNB5
IOH14472	HADHA
IOH14476	EZR
IOH14482	RBMS1
IOH14487	IL32
IOH14493	NFE2L2
IOH14497	SERPINC1
IOH14498	EPB41L1
IOH14502	MSLN
IOH14512	AKR1C4
IOH14517	IFI6
IOH14525	HERPUD1
IOH14526
IOH14529	MRPL24
IOH14532	PNLIP
IOH14546	HDGF
IOH14549	AIMP1
IOH14550	GAL3ST1
IOH14559	TMED2
IOH14560
IOH14562	CLK2
IOH14563	CNN3
IOH14565	MESDC2
IOH14566	DNAJC7
IOH14568	CDC16
IOH14569	CDC25C
IOH14570	CAPN2
IOH14575	RRAS
IOH14578	DDX1
IOH14580	TNIP1
IOH14584	STX5
IOH14588	DYNC1LI2
IOH14589	PDPK1
IOH14590	P2RX7
IOH14592	CDC6
IOH14595	ZYX
IOH14609	NVL
IOH14611	ZNF239
IOH14618	EIF3M
IOH14619	TRIM4
IOH14623	HSH2D
IOH14630	HCK
IOH14644	ZNF394
IOH14654	KLHL29
IOH14663	ATP6V1C2
IOH14670	TRIM5
IOH14671	SORD
IOH14674	RPL26L1
IOH14676	MSH2
IOH14690	KRR1
IOH14698	JAKMIP2
IOH14699	AIPL1
IOH14700	EDEM1
IOH14704	PIM1
IOH14710	SYAP1
IOH14713	ZNF331
IOH14717	HAUS1
IOH14718	HPD
IOH14719	FLII
IOH14722	NDUFS1
IOH14730	COBRA1
IOH14731	WHSC1L1
IOH14740	CA9
IOH14749	SMOC1
IOH14750	FNTB
IOH14762	HSPA5
IOH14767	RPL8
IOH14770	CXXC1
IOH14772	BTN2A2
IOH14773	SLC10A4
IOH14774	EIF4EBP3
IOH14786	CALU
IOH14787	CENPJ
IOH14789	DEDD
IOH14791	SETDB1
IOH14796	SLC4A2
IOH14798	CLPTM1
IOH14802	ARL6IP4
IOH14803	CHMP7
IOH14805	SH3BP5L
IOH14812	HNRPLL
IOH14814	MYL6B
IOH14815	KLHDC4
IOH14817	DRG1
IOH14819	ANKRD1
IOH14821	ARL15
IOH14831	GAPVD1
IOH14834	TCEAL7
IOH14835	CCDC107
IOH14837	KIAA1279
IOH14839	SERPINB4
IOH14841	MRPS31
IOH14850	PARP3
IOH14855	G6PC3
IOH14859	LCMT1
IOH14861	RARS2
IOH14878	SNX4
IOH14879	ZNF587
IOH14881	TRA
IOH14885	ADIPOR1
IOH1673	CRABP2
IOH1740	RPL11
IOH1745	STMN3
IOH1778	CSRP1
IOH1783	MRPS11
IOH1784	RPS7
IOH1786	MYL3
IOH1793	MYL4
IOH1870	CDC34
IOH1875	MRPS7
IOH1888	RPS6
IOH1898	RPL8
IOH1899	MRPS18B
IOH1903	CALB1
IOH1918	HHEX
IOH1962	CCND1
IOH2022	IRF1
IOH2052	TALDO1
IOH20961	PAK6
IOH20967	CAMK1G
IOH20971	PTPRR
IOH20993	ABR
IOH21006	TBK1
IOH21007	CLK1
IOH21022	PIK3C3
IOH2103	FIBP
IOH21042	BUB1
IOH21048	ACVRL1
IOH21070	PTPN4
IOH21077	MAP3K7
IOH21081	FYN
IOH21110	TOE1
IOH21121	BUB1B
IOH21132	CAMKV
IOH21149	TRIB2
IOH21152	FGR
IOH21154	MARK2
IOH21168	BCKDK
IOH21169	STK11
IOH21412	KIAA0408
IOH21418	EPB41L2
IOH21420	ERCC5
IOH21423	C9orf3
IOH21424	RBCK1
IOH21429	ZNF41
IOH21430	PIK3R3
IOH21434	INTS7
IOH21440	UBE2O
IOH21446	FAM108A1
IOH21448	IL15
IOH21456	POR
IOH21457	PAK4
IOH21460	C2CD2L
IOH21466	INTS7
IOH21467	NBPF15
IOH21470	GDAP1
IOH21472	RNGTT
IOH21475	GYG2
IOH21476	SSX5
IOH21478	AP2M1
IOH21484	PRRT1
IOH21490	TCEANC
IOH21495	DNAJB4
IOH21504	RFPL3
IOH21522	KIAA0513
IOH21523	ZNF222
IOH21525	ADAMTSL1
IOH21526	TNNC1
IOH21531	TMEM63A
IOH21553	MPPED1
IOH21555	KLHL25
IOH21558	CYP4X1
IOH21561	MPP2
IOH21562	MAB21L1
IOH2157	KLHDC3
IOH21576	B3GALNT2
IOH21586	CCDC112
IOH21587	IQCF1
IOH21589	PROCA1
IOH21592	FAM194A
IOH21607	CTNNA1
IOH21608	IQCF1
IOH21611	TTC16
IOH21612	TRAF5
IOH21615	SRFBP1
IOH21620	MSL3
IOH21621	FAM177A1
IOH21625	LPIN1
IOH21632	ELF1
IOH21633	GCFC1
IOH21638	TRIM26
IOH21641	TDRD3
IOH21645	MCM6
IOH21646	PHF17
IOH21647	CSDE1
IOH21650	LARP1B
IOH21654	LMAN1
IOH21655	UGGT2
IOH21658	PHTF2
IOH21660	TFEB
IOH21662	PALM
IOH21670	ZCCHC6
IOH21671	SPA17
IOH21677	MRPS27
IOH21683	FAM133B
IOH21688	PUS7L
IOH21692	FAM190B
IOH21695	NAPRT1
IOH21696	WDR78
IOH21697	OSGEP
IOH21701	FAM129A
IOH21706	KLHL6
IOH21708	GK5
IOH21709	KIAA0226
IOH21713	OSGIN1
IOH21718	ACBD5
IOH21719	C10orf118
IOH21721	TTC12
IOH21722	MTUS2
IOH21726	KIR2DL3
IOH21728	EVL
IOH21730	MNDA
IOH21738	PES1
IOH21739	TCP11L2
IOH2174	GTF2H2
IOH21740	TIMM44
IOH21745	OPTN
IOH21757	FSD1L
IOH21761	MTUS1
IOH21766	CHCHD4
IOH21768	IPO11
IOH21769	ALS2CR8
IOH21780	SPARCL1
IOH21790	TRIM17
IOH21791	ACTL7B
IOH21793	C1orf92
IOH21804	APPL2
IOH21807	ANKRD7
IOH21810	TTC30B
IOH21812	CHMP4B
IOH21814	SPZ1
IOH21821	TGDS
IOH21825	GPNMB
IOH21827	CAMK2D
IOH21845	CPE
IOH21846	TRAF2
IOH21848	DDAH1
IOH21853	CPA6
IOH21857	RNASEH2B
IOH21859	MTFMT
IOH21862	CCDC24
IOH21864	SLC7A3
IOH21866	TRIM74
IOH21868	CLDN12
IOH21871	MARVELD2
IOH21873	CYP20A1
IOH21876	HMGCR
IOH21878	TLR2
IOH21880	MIF4GD
IOH21881	FGL2
IOH21884	PNKP
IOH21885
IOH21886	BST2
IOH21890	FYN
IOH21894	RPRD1B
IOH21896	SNX16
IOH21897	NR5A1
IOH21900	2016-03-02
IOH21906	IFI27L2
IOH21911	ANAPC2
IOH21916	B3GALT4
IOH21921	FCGR1A
IOH21924	PRPH
IOH21926	ZFP82
IOH21938	TBL1X
IOH21940	EIF5B
IOH21942	MYST2
IOH21945	SYNCRIP
IOH21946	TULP1
IOH21953	TULP3
IOH21956	LTA4H
IOH21957	HPS5
IOH21958	BBS9
IOH21962	TRAPPC1
IOH21968	NOP58
IOH21970	RASSF4
IOH21971	DTWD1
IOH21974	MAPK9
IOH21976	NHLRC2
IOH21978	USO1
IOH21979	TCF7L2
IOH21984	XIAP
IOH21986	POLI
IOH21990	MX1
IOH21992	HOXA1
IOH21995	EEF2K
IOH22000	PCMTD1
IOH22045	ZNF92
IOH22046	DGKA
IOH22053	ALDH5A1
IOH22063	GALNT4
IOH22066
IOH22074	FSTL5
IOH22078	SETD4
IOH22080	NSUN7
IOH22101	RIBC1
IOH22105	TXNDC3
IOH22106	TP53TG5
IOH22115	MAGEA2
IOH22117	RHBDL2
IOH22118	SAMSN1
IOH22120	KLC2
IOH22123	PCP4
IOH22141	ZNF385A
IOH22148	ELOVL3
IOH22149	THRSP
IOH22151	STX19
IOH22156	ULBP2
IOH22157	TMEM44
IOH22162	LOC100509121
IOH22167	CLYBL
IOH22169	MRPL50
IOH22178	HSD3B1
IOH22186	ERLIN1
IOH22191	QTRTD1
IOH22192	PCP4L1
IOH22201	SERPINB8
IOH22202	ACTL8
IOH22203	KIF2A
IOH22208	PODN
IOH22211	PPP2R2B
IOH22216	B3GALT2
IOH22218	SAP18
IOH22219	PRUNE2
IOH22222	KHDRBS2
IOH22223	TRAM1L1
IOH22232	PJA2
IOH22233	CAMK2G
IOH22234	DNAJC27
IOH22236	KLHL3
IOH22238	STK11IP
IOH22239	NDUFS1
IOH22241	STAM
IOH22243	GABRA1
IOH22246	C1orf26
IOH22247	GPAM
IOH2225	STAMBP
IOH22256	CEBPZ
IOH22257	ACRBP
IOH22258	KLHL11
IOH22263	CD46
IOH22264	PIP5K1B
IOH22265	CCDC87
IOH22269	HORMAD2
IOH22270	DDHD1
IOH22271	ZBTB44
IOH22273	PACRG
IOH22281	CDK17
IOH22287	CCDC54
IOH22289	SEMA3C
IOH22293	USP16
IOH2230	ACTL6B
IOH22307	USP44
IOH22311	ELAVL2
IOH22312	ABCF1
IOH22313	FEM1C
IOH22315	AKNAD1
IOH22318	ATRIP
IOH22322	CCDC91
IOH22324	ADH1B
IOH22325	B3GNT2
IOH22329	GLE1
IOH22330	PNPLA8
IOH22331	CEP70
IOH22332	SHCBP1
IOH22334	HIPK1
IOH22335	TSGA10
IOH22336	RBBP8
IOH22337	C3orf20
IOH22339	ZNF257
IOH22344	ZNF680
IOH22351	CPEB3
IOH22366	BEND6
IOH22369	PDE4A
IOH22370	FTSJD2
IOH22371	SOAT1
IOH22373	C9orf102
IOH22380	ZNF57
IOH22383	ATXN7L1
IOH22384	POGLUT1
IOH22387	KLHL2
IOH22388	DYNC1I1
IOH22391	GPR155
IOH22393	PTK2
IOH22394	NSF
IOH22397	TMX1
IOH22404	ANKRD29
IOH22408	EML1
IOH22410	DDX55
IOH22411	TROVE2
IOH22415	PPP2R2C
IOH22429	ZKSCAN5
IOH22431	EPC1
IOH22435	PLXNA4
IOH22443	EIF4ENIF1
IOH22444	FBXL5
IOH22445	SERINC1
IOH22447	GSTCD
IOH22448	ALS2CR11
IOH22451	SULT4A1
IOH22455	SLC1A1
IOH22467	PCDHA6
IOH22475	PPM1D
IOH22477	RASSF8
IOH22487	MSH4
IOH2249	CCNB1
IOH22491	TEX10
IOH22492	C6orf81
IOH22493	MOBKL2B
IOH22496	CATSPER1
IOH22501	CRYZL1
IOH22505	FAM13C
IOH22507	ACTRT2
IOH22508	C2orf63
IOH22518	TRAF6
IOH22525	EFHC2
IOH22526	CTAGE1
IOH22530	MNS1
IOH22533	MCM4
IOH22544	KCTD17
IOH22555	RSPH9
IOH22556	CELF1
IOH22557	CT47A11
IOH22559	CCDC68
IOH22563	PLS1
IOH22572	ZSWIM2
IOH22591	SYMPK
IOH2260	VPS4A
IOH22608	GZMB
IOH22609	CD2
IOH22617	TRAT1
IOH22621	GPD1
IOH22625	IFIT5
IOH22627	TRA
IOH22628	ALOX15
IOH22631	PDZD7
IOH22633	ASPA
IOH22635	AMPH
IOH22645	C1orf183
IOH22650	CD177
IOH22656	CGREF1
IOH22657	LRRC2
IOH22663	CEACAM5
IOH22664	C17orf78
IOH2268	VPS4B
IOH22687	HABP2
IOH22688	NPHS2
IOH22689	PROC
IOH22690	FBXO28
IOH22703	SERPINF2
IOH22717	LNX1
IOH22722	SENP8
IOH22743	C6orf10
IOH22745	NPTX2
IOH22746	LRRC43
IOH22750	PIK3AP1
IOH22762	KIAA1257
IOH22764	C13orf16
IOH22767	NXF3
IOH22768	LRRC23
IOH22773	ZMYND11
IOH22778	MRO
IOH22787	BEND7
IOH22788	CCDC42
IOH22797	ENTPD3
IOH22804	CAMKK1
IOH22816	MCM9
IOH22820	PARVG
IOH22821	TNFRSF14
IOH22827	SIGLEC5
IOH22833	NBPF1
IOH22843	IKZF2
IOH22856	ASTN2
IOH22862	ALLC
IOH22870	PPP1R12B
IOH22871	IQCK
IOH22872	GDPD1
IOH22885	ZNF668
IOH22891	MYL6
IOH22897	UBA1
IOH22902	TMEM49
IOH22913	ING2
IOH22914	AKT1S1
IOH22934	SERBP1
IOH22938	ZFP64
IOH22939	PREP
IOH22940	MCTP1
IOH22948	LTV1
IOH22962	PLEKHA4
IOH22970	CDK5RAP3
IOH22985	ACO2
IOH22990	TTC15
IOH22998	DNAJA3
IOH23001	MALT1
IOH23004	OLA1
IOH23005	STMN1
IOH23017	ARFGAP2
IOH23021	SLC1A7
IOH23023	LRP12
IOH23024	ITFG3
IOH23027	HNRNPU
IOH23031	TTC5
IOH23032	PHTF2
IOH23038	ZCCHC7
IOH23050	SDC4
IOH23056	ZFYVE16
IOH23065	ALB
IOH23069	IMPACT
IOH23072	EIF4A2
IOH23074	MBOAT2
IOH23086	TIMM10
IOH23093	BRD3
IOH23097	STIM1
IOH23102	DES
IOH23103	ABCG2
IOH23105	DDX39
IOH23106	DNAJC18
IOH23107	TNNI2
IOH23111	MCF2L
IOH23115	CNTROB
IOH23119	NF2
IOH23121	IL32
IOH23125	C11orf30
IOH23127	APITD1
IOH23135	PSMA3
IOH23142	SMYD3
IOH23143	CCDC146
IOH23151	MPHOSPH6
IOH23152	EPYC
IOH23154	SLC4A4
IOH23174	C2orf34
IOH23186	TERF1
IOH23193	RBM34
IOH23195	ANGPT1
IOH23210	OGFOD1
IOH23211	MRFAP1
IOH23213	PRUNE
IOH23214	TTF2
IOH23217	LMNA
IOH23223	DNAJC8
IOH2323	KRT14
IOH2324	SELENBP1
IOH23244	RHOBTB2
IOH23258	AFAP1L2
IOH23261	LUZP1
IOH23280	ALDH3B1
IOH23282	FHOD1
IOH2453	CYBB
IOH2457	MSN
IOH2473	CDC23
IOH2475	PAK4
IOH2504	PLS3
IOH25728	WDR41
IOH25729	MAPK6
IOH25731	SLC35A5
IOH25738	NOD1
IOH25742	RNF213
IOH25743	CBFA2T2
IOH25744	SLC38A2
IOH25745	BEST1
IOH25746	INTS7
IOH25747	KIF2C
IOH25749	MRPL43
IOH25750	GPC4
IOH25751	SERPINA3
IOH25754	FAM114A1
IOH25755	SLC35F2
IOH25756	ARHGEF19
IOH25758	GLB1L2
IOH25767	TPT1
IOH25768
IOH25774	SSX2
IOH25775	NRIP1
IOH25776	RRAGB
IOH25777	PPM1D
IOH25780	C16orf79
IOH25782	EIF4A2
IOH25797	NUP62
IOH25799	CEP57L1
IOH25820	SCML4
IOH25823	C4orf19
IOH25827	MYST1
IOH25836	RHOBTB3
IOH25844	CCNJ
IOH25847	RIMS2
IOH25848	GREM2
IOH25853	VSIG1
IOH25856	TUBGCP3
IOH25858	USP6NL
IOH25868	ADD1
IOH25869	ASXL2
IOH25870	FSIP1
IOH25875	ZNF398
IOH25876	CDKL3
IOH25877	SNX13
IOH25879	IPO5
IOH25880	YTHDF1
IOH25882	CHRM5
IOH25883	MTDH
IOH25889	WASF3
IOH25891	SLC27A6
IOH25892	DDX59
IOH25893	PCDHB12
IOH25900	CACNB3
IOH25906	FERMT1
IOH25913	C5orf34
IOH25915	ERICH1
IOH25916	LILRB2
IOH25927	APOBEC3F
IOH25931	RASA3
IOH25936	LRRC49
IOH25941	ESCO1
IOH25942	ZCCHC7
IOH25943	ZNF462
IOH25946	DDX55
IOH25954	RNF213
IOH26016	ARHGEF10
IOH26021	CTDSPL2
IOH26026	ZBTB25
IOH26027	YAP1
IOH26028	GPR171
IOH26033	CAMK1D
IOH26038	CYSLTR1
IOH26041	PSD2
IOH26044	ZNF655
IOH26046	CLCA2
IOH26097	CROT
IOH26100	CEP57
IOH26102	EXOSC10
IOH26103	KIAA1826
IOH26105	GTPBP4
IOH26113	IL1R2
IOH26125	RPAP2
IOH26127	GPC5
IOH26136	USP36
IOH26140	KIFC3
IOH26150	KIAA1586
IOH26153	GART
IOH26156	PSMA3
IOH26160	APLF
IOH26161	FYTTD1
IOH26167	SPATA5
IOH26168	CREB3L4
IOH26171	BCAR3
IOH26175	TCF7
IOH26176	ZSCAN12
IOH26185	PNMA1
IOH26190	CACNG3
IOH26191	CYP4A11
IOH26194	L3MBTL1
IOH26208	MTMR6
IOH26209	SRSF11
IOH26211	KLHL7
IOH26212	TMCC1
IOH26219	TP63
IOH26225	DDX6
IOH26232	MRPL43
IOH26251	DNAI2
IOH26255	TCP11L1
IOH26256	ARHGAP25
IOH26257	C5orf41
IOH26258	SMPD1
IOH26260	OSBPL5
IOH26262	CUL3
IOH26263	ZNF280B
IOH26268	MEF2D
IOH26271	EBF1
IOH26273	RAPGEF1
IOH26283	ZRANB2
IOH26285	NOP16
IOH26286	PRKACA
IOH26287	CRYZ
IOH26288	KLRK1
IOH26289	CWC15
IOH26290	IFT52
IOH26291	GAS2L3
IOH26298	KCNA2
IOH26308	DUSP16
IOH26310	SYNCRIP
IOH26311	SENP2
IOH26330	TMTC1
IOH26331	CDH12
IOH26333	PACRG
IOH26334	POPDC2
IOH26335	IQCA1
IOH26340	OMD
IOH26341	PANK4
IOH26343	C17orf49
IOH26344	GTF3C3
IOH26363	GTSF1L
IOH26364	PCYT1A
IOH26367	MPI
IOH26370	CAMKK1
IOH26371	MAVS
IOH26405	SMARCAL1
IOH26408	KLRAQ1
IOH26410	AFAP1L1
IOH26411	NUB1
IOH26412	DNMT3A
IOH26414	TAF7L
IOH26415	FANCE
IOH26427	SESTD1
IOH26430	2016-03-03
IOH26431	NETO1
IOH26433	LCA5
IOH26438	SMOC2
IOH26442	ZNF280C
IOH26481	PSMA8
IOH26483	SOX6
IOH26485	DNAJC16
IOH26488	RALGAPB
IOH26492	SLC2A13
IOH26493	ZNF677
IOH26503	ODF2L
IOH26508	RDX
IOH26509	LYRM7
IOH26510	CIB2
IOH26515	UBXN10
IOH26517	STX2
IOH26518	FAM190A
IOH26524	TBC1D26
IOH26525	SH3GL3
IOH26528	HORMAD1
IOH26533	TOM1L2
IOH26543	SPG20
IOH26544	NXPH1
IOH26547	JAKMIP1
IOH26548	STX12
IOH26550	UGP2
IOH26559	SDC2
IOH26562	ZSCAN21
IOH26563	C11orf74
IOH26570	LRRC6
IOH26599	POGLUT1
IOH26600	PEX26
IOH26609	SMC3
IOH26610	AHNAK2
IOH26613	OAS2
IOH26620	TRAPPC6B
IOH26647	C2orf84
IOH26650	FAM71D
IOH26658	MGRN1
IOH26659	SPNS1
IOH26679	ST3GAL3
IOH26681	CMTM3
IOH26684	MTHFD1
IOH26685	ARGLU1
IOH26686	CYBASC3
IOH26690	ZC3H18
IOH26692	RAD21
IOH26694	STAU1
IOH26697	TAX1BP1
IOH26701	S100A9
IOH26710	MEIS2
IOH26711	SHOC2
IOH26713	TBC1D7
IOH26719	GALNT1
IOH26731	RPL3L
IOH26736	TRDMT1
IOH26737	NFKB1
IOH26739	C17orf106
IOH26746	XRN1
IOH26747	TYRO3
IOH26748	KIAA0391
IOH26749	ZNF333
IOH26750	FBXO4
IOH26753	PKD2L2
IOH26759	ACTR3
IOH26762	PLEKHA3
IOH26763	DHFRL1
IOH26769	DIAPH3
IOH26772	SMARCAD1
IOH26773	SKA3
IOH26775	ERO1LB
IOH26780	C15orf33
IOH26783	PLEKHG5
IOH26784	CDC26
IOH26787	C1R
IOH26791	ALOX15B
IOH26796	DZIP1L
IOH26797	VAMP1
IOH26798	MOG
IOH26805	INTU
IOH26807	CAMK2A
IOH26808	C21orf63
IOH26821	ELF2
IOH26826	SLC40A1
IOH26829	C1orf49
IOH26830	NAP1L3
IOH26831	WDR47
IOH26832	SRPK1
IOH26834	DDX20
IOH26839	TBK1
IOH26843	STXBP3
IOH26846	ADAM2
IOH26849	EPB41L5
IOH26854	EIF4G3
IOH26855	AKAP8
IOH26865	P4HA1
IOH26878	BBS5
IOH26884	SEC63
IOH26894	ROD1
IOH26895	C1orf25
IOH26900	KIF3A
IOH26909	ATN1
IOH26911	GALNT7
IOH26913	MTFP1
IOH26914	KIF4A
IOH26918	C4orf35
IOH26921	FAN1
IOH26923	VCAN
IOH26926	PON2
IOH26927	CIR1
IOH26928	MYBBP1A
IOH26934	FBXO3
IOH26949	SKAP1
IOH26959	NIT1
IOH26960	CCDC138
IOH26962	TCF12
IOH26971	PARG
IOH26980	MAGEE1
IOH26981	ARHGAP24
IOH26985	DNALI1
IOH26986	AOC3
IOH26991	TAB1
IOH26994	TOM1
IOH26995	MAK16
IOH26996	DDX11
IOH26997	USP1
IOH27006	VASH1
IOH27009	RAB3IL1
IOH27010	HS1BP3
IOH27011	PCGF5
IOH27013	RNMTL1
IOH27017	POLK
IOH27025	TSSC4
IOH27028	DCDC2
IOH27031	GABPB1
IOH27032	BYSL
IOH27038	LEF1
IOH27039	AMZ2
IOH27041	THOC6
IOH27047	PIBF1
IOH27056	FXR2
IOH27059	ZNF224
IOH27061	FIGNL1
IOH27064	CROT
IOH27070	DNMT3A
IOH27074	PEG10
IOH27077	MFAP1
IOH27080	KIF23
IOH27084	ADIPOR2
IOH27092	CATSPER1
IOH27095	MNS1
IOH27102	SMG5
IOH27103	2016-03-10
IOH27105	FAM71B
IOH27106	TMEM104
IOH27110	SHC4
IOH27111	WT1
IOH27115	GOLGA1
IOH27118	RHOBTB1
IOH27122	COPB1
IOH27132	EIF5
IOH27140	GABPA
IOH27148	ZBTB6
IOH27152	FAM71A
IOH27153	MAGEB4
IOH27157	KIAA0317
IOH27161	FYTTD1
IOH27165	EIF4ENIF1
IOH27167	CTPS2
IOH27168	CBLB
IOH27170	ZMPSTE24
IOH27173	MPP7
IOH27178	GMCL1L
IOH27179	RAB11FIP5
IOH27181	TCEB3B
IOH27184	FANCM
IOH27186	EGLN2
IOH27189	RUNDC1
IOH27191	ZHX1
IOH27195	PAPOLA
IOH27202	MAP4K5
IOH27206	XK
IOH27209	DBF4
IOH27211	PLK4
IOH27213	CCDC146
IOH27215	DHX36
IOH27218	DDX20
IOH27219	GRID1
IOH27221	NCALD
IOH27225	ARNT2
IOH27227	HSPA2
IOH27235	TEF
IOH27237	ELAVL4
IOH27241	WDR47
IOH27242	HLF
IOH27250	GABPB1
IOH27251	WWP1
IOH27252	GIPC2
IOH27253	SECISBP2
IOH27254	C11orf82
IOH27255	AMBRA1
IOH27258	GAGE1
IOH27263	SUPV3L1
IOH27267	MLLT3
IOH27269	NLRP2
IOH27275	KIAA1919
IOH27284	PCDHB16
IOH27289	SMAP1
IOH27293	C17orf28
IOH27296	STARD3
IOH27300	ABI3BP
IOH27301	NTNG1
IOH27317	ADH6
IOH27320	ANKMY2
IOH27325	AQP2
IOH27326	DENND1C
IOH27327	CYP4F12
IOH27330	UTP6
IOH27332	H1F0
IOH27339	NPY5R
IOH27342	CLVS1
IOH27345	FN3K
IOH27351	KCNE1L
IOH27357	C3orf20
IOH27358	CCDC89
IOH27361	TMEM25
IOH27363	GAGE12I
IOH27366	DHH
IOH27367	PDILT
IOH27372	ANKMY1
IOH27373	C7orf63
IOH27386	SNX19
IOH27387	PACSIN1
IOH27389	KHNYN
IOH27392	MDH1B
IOH27395	TYMP
IOH27400	LYSMD2
IOH27406	PDPK1
IOH27423	PSTPIP2
IOH27425	ANKHD1
IOH27426	PTK2
IOH27427	TRIB3
IOH27435	TEX13A
IOH27442	CCDC57
IOH27445	WDR63
IOH27450	FRMD3
IOH27456	FAM200A
IOH27457	CCDC7
IOH27458	PPM1D
IOH27459	HSD3B2
IOH27460	EPB41
IOH27465	ZAP70
IOH27469	EFHB
IOH27470	ZNF34
IOH27477	TEX2
IOH27494	CUL4B
IOH27498	FAM71C
IOH27509	PPP2R5B
IOH27511	NPHP4
IOH27512	WDR66
IOH27517	2016-09-06
IOH27518	L3MBTL4
IOH27521	CCDC60
IOH27526	HSPH1
IOH27529	NKAP
IOH27535	TDG
IOH27538	CDC20B
IOH27543	GK
IOH27545	DOLK
IOH27547	PPM1K
IOH27548	GDF5
IOH27550	EPN1
IOH27557	TSTD2
IOH27564	RNF168
IOH27565	NDC80
IOH27568	FAM186B
IOH27577	MTMR4
IOH27583	GPR65
IOH27587	GFRA3
IOH27588
IOH27593	SF1
IOH27594	MAP3K14
IOH27596	PEX1
IOH27599	STARD8
IOH27600	FAM117A
IOH27601	CEP97
IOH27602	USP46
IOH27605	EML1
IOH27620	TRIM22
IOH27623	MGC42105
IOH27626	LRRC3B
IOH27627	RAPGEF4
IOH27633	DYNC1I1
IOH27639	VAT1L
IOH27640	2016-09-02
IOH27643	VPS41
IOH27644	FAM116A
IOH27651	PARN
IOH27652	CCDC14
IOH27653	TTLL6
IOH27655	PASD1
IOH27658	ZBTB33
IOH27661	PDE4D
IOH27662	EP400
IOH27665	TTC30A
IOH27670	ZNF606
IOH27672	C7orf61
IOH27675	GABRA4
IOH27679	ZZZ3
IOH27682	RNF103
IOH27684	YY1
IOH27687	NEUROD6
IOH27691	PRKACB
IOH27693	RAB28
IOH27695	THNSL1
IOH27696	LRRN3
IOH27697	SLC1A3
IOH27705	RAG1
IOH27707	CCDC110
IOH27710	WDR75
IOH27713	TLE3
IOH27715	ZNF140
IOH27717	ARHGAP20
IOH27722	CDH3
IOH27724	CYTH2
IOH27728	MFN1
IOH27736	DZIP1
IOH27737	SCEL
IOH27738	TTBK2
IOH27747	USP2
IOH27749	SLC35F3
IOH27755	TCERG1L
IOH27756	GABBR1
IOH27757	KLHL8
IOH27765	DSCC1
IOH27767	CNOT8
IOH27768	REC8
IOH27769	NANS
IOH27773	RPS6
IOH27774	ASNS
IOH27775	GNL2
IOH27778	MCM5
IOH27784	THOP1
IOH27785	AURKB
IOH27786	PLIN3
IOH27787	CAMKV
IOH27793	DGKA
IOH27796	NPM1
IOH27800	RPL35
IOH27806	PSMD2
IOH27813	ACOX1
IOH27815	FERMT3
IOH27821	FBF1
IOH27824	WBP5
IOH27829	SARS
IOH27830	C3orf37
IOH27832	TAGLN2
IOH27833	ASMTL
IOH27836	CHRNB1
IOH27839	CPOX
IOH27841	TMEM43
IOH27843	SPOCK2
IOH27847	RPS17
IOH27849	FRMD3
[truncated: 3,667 more rows]

## Sheet: Hits with motif (M3 1.4)
SUMO substrates with M3predicted motif (threshold 1.4)
A4GALT
AAMP
ABCF3
ABI1
ABLIM3
ABTB1
ACBD6
ACCN4
ACOX1
ACSBG1
ACSL4
ACTA1
ACTB
ACTN2
ACTR1A
ACTRT2
ADAM32
ADAMTS12
ADD1
ADH1B
ADH6
AFAP1L2
AGA
AHNAK2
AK2
AKD1
AKR1C1
AKR1C2
AKR1C4
AKT1S1
ALB
ALDH1A3
ALDH3B1
ALDH5A1
AMPD2
AMPH
ANKHD1
ANKMY1
ANKMY2
ANKRD13A
ANKRD5
ANKRD50
ANUBL1
AP3M1
APBB1
APP
APPL1
AQP7
ARHGAP15
ARHGAP29
ARHGEF16
ARIH2
ARMCX5
ARNTL
ARRB1
ARRDC4
ASMTL
ASNS
ASXL2
ATG16L1
ATP1A3
ATP1B1
ATP2B3
ATP6V1E1
ATXN7L1
AZIN1
BAT1
BATF3
BBOX1
BBS4
BCKDK
BCL2L13
BCL2L2
BCL6
BEGAIN
BEND7
BMP7
BNIP2
BRCC3
BRPF1
BTN2A2
BTRC
C10orf118
C11orf1
C11orf54
C11orf74
C12orf4
C12orf57
C17orf49
C17orf57
C17orf75
C18orf25
C19orf10
C1QTNF1
C1orf114
C1orf27
C21orf63
C21orf91
C3orf20
C3orf37
C4orf19
C6orf165
C6orf72
C8orf76
C9
C9orf103
C9orf86
CA12
CAB39
CACNB3
CALB1
CALCOCO2
CALR
CAMK1D
CAMK2G
CAPN2
CAPN6
CARS
CASC4
CAST
CCBL2
CCDC102B
CCDC106
CCDC120
CCDC130
CCDC51
CCM2
CCT5
CDC123
CDC16
CDC20B
CDC25B
CDK17
CDK5RAP3
CDK6
CDS2
CFB
CHCHD4
CHD1L
CHD2
CHGB
CIAPIN1
CINP
CLASRP
CLIC1
CLIC4
CLP1
CLTA
CLUAP1
CNOT2
CNOT7
CNOT8
CNST
COG2
COL2A1
COL4A3BP
COL9A1
COMMD9
CPA1
CPNE6
CPSF3
CREB3L1
CRELD1
CREM
CROT
CRYZL1
CSRP1
CSRP2BP
CTNNA3
CTR9
CTSB
CUL4A
CXorf21
CYP4F11
CYTH2
DAZAP1
DBN1
DCST1
DDOST
DDX19B
DDX20
DDX41
DDX59
DENND1B
DFFA
DGCR8
DGKE
DHX16
DIXDC1
DMD
DNAJA2
DNAJB14
DNAJB4
DNMT3A
DNMT3L
DPH5
EBAG9
EDN3
EEF1A1
EEF1D
EEF2K
EFHC1
EGLN2
EIF2A
EIF2B3
EIF2S1
EIF2S2
EIF3E
EIF4A2
EIF4EBP3
EIF4H
ELOVL2
EP400
EPC1
ERBB3
ERCC3
ERLIN1
ERLIN2
ERMN
ESCO1
EVL
EXOC5
EXOSC3
EZR
F2
FABP5
FAH
FAHD2A
FAM102B
FAM107A
FAM108A1
FAM122A
FAM129A
FAM13A
FAM161B
FAM177A1
FAM186B
FAM194A
FAM21A
FAM40B
FAM63A
FAM9C
FARSB
FBP2
FBXL5
FCHSD2
FECH
FEN1
FEZ1
FEZF2
FGL2
FGR
FIP1L1
FLII
FNDC3B
FNDC8
FNTB
FOXRED1
FSD1L
FSIP1
G6PD
GABBR1
GABPA
GAGE1
GAL3ST1
GALK2
GALNT6
GAS2
GBP2
GC
GCFC1
GDI1
GFPT2
GIMAP6
GIMAP7
GK
GLOD4
GLRX3
GLTP
GLYATL2
GMDS
GMEB1
GMPS
GNL3
GNPTG
GOLGA5
GOLM1
GPATCH3
GPCPD1
GPI
GPRASP2
GRB2
GRK6
GSDMD
GSTA1
GSTM5
GTF2H2
GTF2I
GTF2IRD2
GYG2
H1F0
H1FOO
HABP2
HAPLN1
HAUS6
HCLS1
HEMGN
HIC2
HINFP
HMG20A
HNRNPAB
HNRNPC
HNRNPD
HNRNPK
HNRNPR
HOMER2
HOMER3
HOOK3
HORMAD2
HP
HPCA
HPD
HS1BP3
HSD17B7
HSD17B8
HSD3B1
HSD3B2
HSH2D
HSP90B1
HSPA2
HSPB8
IDH1
IFI44
IFIT1
IFIT2
IFT52
IFT81
IKZF2
IL32
IQCK
IQUB
IRF4
IRGC
ISG15
ISM2
ISY1
ITGB3BP
ITGB8
ITPA
IVD
JKAMP
KCNJ3
KCNK10
KCNS3
KCNV1
KCTD17
KIAA1143
KIAA1257
KIAA1598
KIAA1958
KIAA1967
KLHDC3
KRT15
KRT4
KTI12
KYNU
L2HGDH
LAD1
LAS1L
LDHAL6A
LECT1
LEPREL1
LETM1
LMOD3
LNX1
LOC595101
LOH12CR1
LPIN1
LRRC23
LRRC42
LUZP1
MAD2L1
MAGEA12
MAGEA4
MAGEA6
MAGEB1
MAGEB4
MAP3K7
MAPK1
MAPK11
MASP1
MAT2B
MCC
MCM7
MCM8
MDH2
MDM2
MED1
MED7
MESDC2
METTL1
MFAP3L
MFN1
MGEA5
MIPOL1
MLX
MMP13
MMP23B
MOBKL2A
MPI
MPP1
MRE11A
MRFAP1L1
MRO
MRPL1
MRPL24
MRPS10
MRPS23
MRPS5
MRTO4
MSH2
MSTO1
MTFMT
MTL5
MTMR12
MTMR2
MTMR4
MTUS1
MTUS2
MUM1
MYF6
MYL1
MYL2
MYL3
MYL4
MYL6
MYO1B
MYOT
NAA40
NAA50
NAP1L2
NAP1L3
NAPB
NASP
NBPF3
NCALD
NEK11
NF2
NFATC3
NFE2
NFKB1
NFKBIA
NFU1
NIPA1
NIT1
NIT2
NKD2
NLRP2
NME2
NME5
NMT2
NOC4L
NOL3
NPM1
NPM3
NQO1
NR3C1
NSMCE4A
NSUN7
NT5C3
NUB1
NUF2
NXF3
OAS2
OGFR
OLFML3
OPHN1
OPTN
OSBPL11
OSCP1
OSR2
P2RX7
PACSIN2
PAF1
PAGE2
PAGE5
PAIP1
PBK
PCBP2
PCCA
PCMTD1
PCOLCE
PCYT1B
PDE1A
PDHX
PDIA5
PDIA6
PDPK1
PDXDC1
PEX14
PEX19
PFKM
PFKP
PGBD1
PGBD3
PGM3
PHEX
PHF17
PIAS2
PICK1
PIGP
PIM2
PIP5K1B
PIR
PLG
PLGLB1
PLK1
PLK1S1
PMS2
PNKP
PNLIP
PNLIPRP2
PNMA1
POC1B
POGZ
POLA2
POLH
POLK
POLR3D
POLR3E
PON2
PPARA
PPFIBP2
PPIL3
PPM1A
PPM1B
PPM1D
PPM1K
PPP2R3C
PREPL
PRKCSH
PRMT2
PRMT8
PROS1
PRUNE2
PSMA1
PSMA3
PSMA5
PSMA8
PSMC1
PSMC2
PSMD2
PSMD3
PSME2
PSTPIP2
PTK2B
PUF60
QKI
RAB28
RAB2B
RAB33A
RAB3IL1
RAB3IP
RABGEF1
RAD51
RAD54B
RAET1G
RASSF4
RBBP5
RBM17
RBMS1
RBPMS
RCAN1
RDX
REC8
RECK
RFC2
RFX5
RGS1
RGS19
RNASEK
RNF113A
RNF25
RNF40
ROBO2
ROD1
RPL11
RPLP1
RRAS
RRP9
RSPH9
RTCD1
RTN4
RUNX1T1
RUVBL1
RUVBL2
S100A8
S100B
SAAL1
SACM1L
SAMSN1
SAP30BP
SART1
SCD
SCG2
SCG3
SCML4
SCP2
SDF4
SDR16C5
SENP1
SEPP1
SERBP1
SERPINB2
SERPINB8
SERPINB9
SETD4
SETDB1
SEZ6L2
SF3A3
SF3B3
SF3B4
SF3B5
SFMBT1
SGK1
SH3BGR
SKA3
SKAP2
SLC16A1
SLC16A4
SLC20A1
SLC25A13
SLC35F5
SLC4A1
SLC7A1
SLFNL1
SMEK1
SMOC1
SMYD3
SNCB
SNX1
SNX16
SNX8
SNX9
SOCS3
SOX5
SPA17
SPARC
SPIN1
SPINLW1
SPINT1
SPRR1A
SPRR3
SPTLC1
SRP19
SRPRB
SSRP1
SSX3
STAC3
STAM
STIP1
STK40
STMN1
STMN4
SYAP1
SYTL2
TACO1
TADA3
TAF7L
TAF9
TAGLN
TBC1D7
TBCD
TCEAL1
TCEAL3
TCEAL5
TDG
TDP1
TDP2
TDRD1
TDRD3
TERF2IP
TES
TET3
TGFBR2
THAP4
THOC1
THOC3
TIMM10
TIMM44
TLE3
TLE4
TLE6
TMIGD2
TNFAIP1
TNFRSF14
TNFSF4
TNIP2
TNNT2
TNS4
TOM1
TP53
TP63
TPM2
TPM3
TPT1
TRAP1
TRAPPC1
TRIM16
TRIM27
TRIM28
TRIM34
TRIM43
TRIP6
TRMT1
TRMT6
TRPM3
TSGA10IP
TSSC1
TSTD2
TTBK2
TTC16
TTC27
TTC39A
TTC4
TUBB2B
TUBD1
TWF2
TXNDC3
UACA
UBA5
UBD
UBE2G1
UBE2H
UBE2O
UBE2Q2
UBE3A
UBL7
UBR7
UBTD1
UBTD2
UBXN6
UCHL3
UGGT2
UHRF1BP1L
USP48
VCY
VDAC2
VGLL2
VGLL3
VIT
VPS37A
WBP5
WDFY3
WDR4
WDR91
WIPI2
WNT5B
WSB1
WT1
XAGE2
YEATS4
ZBED1
ZBTB25
ZBTB33
ZCCHC7
ZCCHC8
ZFYVE9
ZKSCAN3
ZMPSTE24
ZMYM3
ZMYND19
ZNF174
ZNF193
ZNF205
ZNF215
ZNF238
ZNF257
ZNF274
ZNF280A
ZNF280B
ZNF280D
ZNF281
ZNF323
ZNF333
ZNF37A
ZNF385A
ZNF446
ZNF496
ZNF557
ZNF587
ZNF655
ZNF658
ZNF680
ZNF69
ZNF771
ZNF85
ZNHIT6
ZRANB2
ZSCAN20
ZSWIM1
ZUFSP

## Sheet: All protein on chip M3 1.5
IOH10006	NCKAP1
IOH10010	CREM
IOH10024	PHF21A
IOH10027	BIRC2
IOH10031	KRCC1
IOH10040	RFX5
IOH10055	RTF1
IOH10067	H2AFY2
IOH10068	UBE2C
IOH10070	PEX26
IOH10072	LYAR
IOH10087	ZNF408
IOH10105	EFCAB7
IOH10112	MOBKL2A
IOH10120	CALCOCO2
IOH10123	MATR3
IOH10128	BCL2A1
IOH10132	DYNC1I2
IOH10138	ASH2L
IOH10150	DNAJA2
IOH10196	AVEN
IOH10210	CTSB
IOH10233	TRMT1
IOH10240	ZNF622
IOH10241	GPS2
IOH10285	BCAN
IOH10317	FIP1L1
IOH10318	PSMA1
IOH10321	NKAP
IOH10348	CYP4F11
IOH10357	TRIM31
IOH10364	TNFRSF21
IOH10395	FAM192A
IOH10396	TRIM31
IOH10404	GCNT3
IOH10415	UBAP1
IOH10470	SERPINA1
IOH10525	PUF60
IOH10530	HSPB1
IOH10542	TXNDC11
IOH10554	PLXDC2
IOH10616	IL11
IOH10632	KLHL2
IOH10647	SPAM1
IOH10652	NDEL1
IOH10671	LRRC42
IOH10675	CYP1A1
IOH10709	ZNF10
IOH10728	CALR3
IOH10747	LNX1
IOH10769	SAAL1
IOH10790	ERMN
IOH10804	NBPF3
IOH10871	ENKUR
IOH10879	NME5
IOH10918	AKD1
IOH10956	IRF6
IOH10980	RIC3
IOH10996	ZBTB32
IOH11017	DAPP1
IOH11022	FAM47A
IOH11051	NFKBIB
IOH11085	PTPRA
IOH11099	SUGP2
IOH11109	SNIP1
IOH11153	WIF1
IOH11158	NAP1L2
IOH11172	FEZF2
IOH11185	MMP23B
IOH11222	CTNNA3
IOH11232	FXR2
IOH11239	PPP2R5A
IOH11299	GNS
IOH11314	C15orf48
IOH11377	GOLGA5
IOH11420	MAPK11
IOH11447	PRRC2B
IOH11456	STAM2
IOH11478	C7orf62
IOH11480	TGOLN2
IOH11512	SMAP1
IOH11540	UBASH3A
IOH11545	COL3A1
IOH11626	SLC4A2
IOH11678	KRR1
IOH11684	SLC20A2
IOH11704	C19orf44
IOH11787	BOD1L
IOH11852	C16orf78
IOH11868	UBE2Q2
IOH11907	THAP10
IOH11926	CLGN
IOH11966	FOXM1
IOH11994	EFNB1
IOH12119	WAPAL
IOH12144	ZNF215
IOH12145	SCG3
IOH12148	ZNF37A
IOH12164	2016-09-09
IOH12182	SMAP2
IOH12187	NAMPT
IOH12201	SLC39A14
IOH12210	PDHX
IOH12348	C1QTNF2
IOH12391	CCDC8
IOH12415	DNAJB5
IOH12425	COL9A3
IOH12463	TMEM27
IOH12474	TBX3
IOH12482	SERPINH1
IOH12495	DAZAP1
IOH12523	FXYD7
IOH12545	KIAA1598
IOH12555	STK32C
IOH12576	TOMM22
IOH12657	RNMTL1
IOH12659	PAGE5
IOH12680	NCAPH
IOH12702	MOCOS
IOH12735	ATF2
IOH12737	MRPL48
IOH12740	CYP2C8
IOH12760	FAM40B
IOH12761	USH1C
IOH12808	BRMS1
IOH12814	HNRNPD
IOH12823	ABTB1
IOH12847	MRPS5
IOH12849	BCCIP
IOH12855	ZNRD1
IOH12922	HNRNPK
IOH12933	ACSF2
IOH12941	RSAD2
IOH12947	TNFSF13B
IOH12955	UBA3
IOH12988	RPUSD1
IOH13000	DDX20
IOH13018	RGS10
IOH13021	SRPX2
IOH13023	ARC
IOH13046	C3orf37
IOH13066	CCT5
IOH13092	C18orf19
IOH13099	ZNF643
IOH13154	IREB2
IOH13183	CCDC124
IOH13215	NMNAT1
IOH13258	DIABLO
IOH13262	PRKCDBP
IOH13279	HN1L
IOH13280	CDCA5
IOH13284	CEP70
IOH13299	KIF20A
IOH13332	INTS12
IOH13341	LILRB1
IOH13351	FRA10AC1
IOH13370	HINT3
IOH13395	NOL3
IOH13398	PQBP1
IOH13402	SMPDL3B
IOH13407	CMTM2
IOH13409	C7orf36
IOH13427	ZKSCAN4
IOH13463	STAP1
IOH13464	C1orf124
IOH13491	NAA50
IOH13493	SCYL3
IOH13502	ZKSCAN1
IOH13523	KIAA1217
IOH13554	ISG15
IOH13588	STXBP1
IOH13592	PPP2R5C
IOH13607	NR3C1
IOH13658	PI3
IOH13685	SF3B3
IOH13708	FAP
IOH13735	ABI1
IOH13751	MRPL1
IOH13752	TFDP1
IOH13789	TNNT1
IOH13819	AP3D1
IOH13897	LETM1
IOH13916	TCOF1
IOH13938	FLVCR2
IOH13941	BCAP31
IOH13965	SCMH1
IOH13967	ADRM1
IOH14025	RPH3A
IOH14032	ZC3H15
IOH14041	BCL7C
IOH14052	RARG
IOH14057	FAM108A1
IOH14077	MPI
IOH14098	CUX1
IOH14109	FKBP3
IOH14111	ZNF688
IOH14153	ZNF187
IOH14260	RSRC1
IOH14293	JKAMP
IOH14347	ELK3
IOH14356	THOC1
IOH14366	AVL9
IOH14381	OGFR
IOH14402	MTF2
IOH14421	SETMAR
IOH14439	DGCR14
IOH14449	PIGK
IOH14487	IL32
IOH14498	EPB41L1
IOH14570	CAPN2
IOH14690	KRR1
IOH14704	PIM1
IOH14719	FLII
IOH14749	SMOC1
IOH14774	EIF4EBP3
IOH14791	SETDB1
IOH14796	SLC4A2
IOH14814	MYL6B
IOH14819	ANKRD1
IOH14841	MRPS31
IOH1888	RPS6
IOH2052	TALDO1
IOH21006	TBK1
IOH21022	PIK3C3
IOH2103	FIBP
IOH21420	ERCC5
IOH21446	FAM108A1
IOH21467	NBPF15
IOH21472	RNGTT
IOH21531	TMEM63A
IOH21555	KLHL25
IOH2157	KLHDC3
IOH21587	IQCF1
IOH21589	PROCA1
IOH21608	IQCF1
IOH21621	FAM177A1
IOH21645	MCM6
IOH21647	CSDE1
IOH21654	LMAN1
IOH21696	WDR78
IOH21701	FAM129A
IOH21740	TIMM44
IOH21768	IPO11
IOH21780	SPARCL1
IOH21810	TTC30B
IOH21812	CHMP4B
IOH21821	TGDS
IOH21876	HMGCR
IOH21938	TBL1X
IOH21940	EIF5B
IOH21946	TULP1
IOH21953	TULP3
IOH21968	NOP58
IOH21978	USO1
IOH21984	XIAP
IOH21992	HOXA1
IOH21995	EEF2K
IOH22000	PCMTD1
IOH22106	TP53TG5
IOH22123	PCP4
IOH22169	MRPL50
IOH22192	PCP4L1
IOH22203	KIF2A
IOH22208	PODN
IOH22234	DNAJC27
IOH22238	STK11IP
IOH22243	GABRA1
IOH22247	GPAM
IOH22256	CEBPZ
IOH22257	ACRBP
IOH22270	DDHD1
IOH22271	ZBTB44
IOH22287	CCDC54
IOH22293	USP16
IOH22307	USP44
IOH22312	ABCF1
IOH22315	AKNAD1
IOH22331	CEP70
IOH22332	SHCBP1
IOH22336	RBBP8
IOH22337	C3orf20
IOH22384	POGLUT1
IOH22387	KLHL2
IOH22391	GPR155
IOH22397	TMX1
IOH22431	EPC1
IOH22448	ALS2CR11
IOH22475	PPM1D
IOH22493	MOBKL2B
IOH22530	MNS1
IOH2260	VPS4A
IOH22608	GZMB
IOH22635	AMPH
IOH22650	CD177
IOH2268	VPS4B
IOH22688	NPHS2
IOH22690	FBXO28
IOH22717	LNX1
IOH22746	LRRC43
IOH22767	NXF3
IOH22768	LRRC23
IOH22773	ZMYND11
IOH22787	BEND7
IOH22820	PARVG
IOH22827	SIGLEC5
IOH22833	NBPF1
IOH22843	IKZF2
IOH22856	ASTN2
IOH22870	PPP1R12B
IOH22872	GDPD1
IOH22970	CDK5RAP3
IOH23005	STMN1
IOH23023	LRP12
IOH23031	TTC5
IOH23050	SDC4
IOH23069	IMPACT
IOH23093	BRD3
IOH23106	DNAJC18
IOH23111	MCF2L
IOH23121	IL32
IOH23143	CCDC146
IOH23152	EPYC
IOH23210	OGFOD1
IOH23214	TTF2
IOH2324	SELENBP1
IOH2504	PLS3
IOH25728	WDR41
IOH25777	PPM1D
IOH25820	SCML4
IOH25844	CCNJ
IOH25847	RIMS2
IOH25853	VSIG1
IOH25858	USP6NL
IOH25868	ADD1
IOH25869	ASXL2
IOH25880	YTHDF1
IOH25883	MTDH
IOH25889	WASF3
IOH25915	ERICH1
IOH25916	LILRB2
IOH26026	ZBTB25
IOH26027	YAP1
IOH26028	GPR171
IOH26038	CYSLTR1
IOH26102	EXOSC10
IOH26105	GTPBP4
IOH26150	KIAA1586
IOH26175	TCF7
IOH26194	L3MBTL1
IOH26251	DNAI2
IOH26257	C5orf41
IOH26258	SMPD1
IOH26260	OSBPL5
IOH26263	ZNF280B
IOH26283	ZRANB2
IOH26308	DUSP16
IOH26331	CDH12
IOH26335	IQCA1
IOH26340	OMD
IOH26367	MPI
IOH26371	MAVS
IOH26412	DNMT3A
IOH26414	TAF7L
IOH26433	LCA5
IOH26438	SMOC2
IOH26442	ZNF280C
IOH26488	RALGAPB
IOH26492	SLC2A13
IOH26508	RDX
IOH26518	FAM190A
IOH26528	HORMAD1
IOH26543	SPG20
IOH26562	ZSCAN21
IOH26570	LRRC6
IOH26599	POGLUT1
IOH26600	PEX26
IOH26609	SMC3
IOH26610	AHNAK2
IOH26659	SPNS1
IOH26684	MTHFD1
IOH26690	ZC3H18
IOH26692	RAD21
IOH26694	STAU1
IOH26736	TRDMT1
IOH26737	NFKB1
IOH26739	C17orf106
IOH26762	PLEKHA3
IOH26775	ERO1LB
IOH26780	C15orf33
IOH26783	PLEKHG5
IOH26787	C1R
IOH26826	SLC40A1
IOH26830	NAP1L3
IOH26832	SRPK1
IOH26834	DDX20
IOH26839	TBK1
IOH26878	BBS5
IOH26900	KIF3A
IOH26918	C4orf35
IOH26934	FBXO3
IOH26971	PARG
IOH26986	AOC3
IOH26994	TOM1
IOH26997	USP1
IOH27006	VASH1
IOH27011	PCGF5
IOH27013	RNMTL1
IOH27038	LEF1
IOH27056	FXR2
IOH27070	DNMT3A
IOH27077	MFAP1
IOH27095	MNS1
IOH27102	SMG5
IOH27103	2016-03-10
IOH27110	SHC4
IOH27118	RHOBTB1
IOH27122	COPB1
IOH27140	GABPA
IOH27167	CTPS2
IOH27189	RUNDC1
IOH27202	MAP4K5
IOH27213	CCDC146
IOH27218	DDX20
IOH27252	GIPC2
IOH27253	SECISBP2
IOH27263	SUPV3L1
IOH27289	SMAP1
IOH27300	ABI3BP
IOH27325	AQP2
IOH27326	DENND1C
IOH27330	UTP6
IOH27357	C3orf20
IOH27367	PDILT
IOH27372	ANKMY1
IOH27456	FAM200A
IOH27460	EPB41
IOH27469	EFHB
IOH27509	PPP2R5B
IOH27526	HSPH1
IOH27529	NKAP
IOH27538	CDC20B
IOH27548	GDF5
IOH27623	MGC42105
IOH27626	LRRC3B
IOH27652	CCDC14
IOH27662	EP400
IOH27665	TTC30A
IOH27687	NEUROD6
IOH27710	WDR75
IOH27749	SLC35F3
IOH27773	RPS6
IOH27774	ASNS
IOH27775	GNL2
IOH27806	PSMD2
IOH27815	FERMT3
IOH27821	FBF1
IOH27824	WBP5
IOH27829	SARS
IOH27830	C3orf37
IOH27860	UPF3A
IOH27882	PSMC1
IOH27888	ZNF653
IOH27903	FTSJ3
IOH27904	SERPINA1
IOH27919	LMOD3
IOH27927	CHD2
IOH27936	RPS6
IOH27955	KIAA0664L3
IOH27957	PRR14
IOH27960	NEFL
IOH28017	NOXA1
IOH28018	KRT4
IOH28041	TCEA3
IOH28064	ZHX2
IOH28065	TRAPPC10
IOH28104	NAA40
IOH28110	EPAS1
IOH28111	CDK6
IOH28151	FZD5
IOH28620	GTDC1
IOH28635	PODN
IOH28640	IGFBP1
IOH28648	FAM47B
IOH28683	BCL7C
IOH28687	PCSK2
IOH28703	OSBPL5
IOH28763	ARHGAP15
IOH28768	HDAC4
IOH28784	AQP8
IOH28796	RBM6
IOH28799	C11orf84
IOH28818	PTPN12
IOH28820	PTPRM
IOH28821	FAM179B
IOH28827	DHX29
IOH28846	PARG
IOH28879	DNM2
IOH28881	MFSD6
IOH28896	ST13
IOH28899	MAP3K5
IOH28907	SGPL1
IOH28911	UBE2O
IOH28918	MTMR2
IOH28970	C22orf9
IOH29029	HOXC8
IOH29032	ZNF280A
IOH29044	SRGAP1
IOH29052	MORF4L2
IOH29060	C22orf43
IOH29068	RPAP3
IOH29071	ARMCX5
IOH29073	DIS3
IOH29074	INPP5B
IOH29079	IKBIP
IOH29081	UBL4B
IOH29097	FAM13B
IOH29113	PSRC1
IOH29118	MCAM
IOH29144	SCARA3
IOH29147	KAT2B
IOH29148	SCNN1G
IOH29150	IGFBP1
IOH29176	HAPLN1
IOH29178	ST6GALNAC3
IOH29183	ARID3A
IOH29187	SOX5
IOH29197	RARB
IOH29204	PRLR
IOH29217	ZNF281
IOH29307	SERAC1
IOH29323	LIMCH1
IOH29334	C16orf45
IOH29352	ZNF695
IOH2937	HMGB1
IOH29380	PODXL2
IOH29393	TBX2
IOH29429	GTDC1
IOH29437	IYD
IOH29449	GC
IOH29466	SPRR1B
IOH29468	NPM3
IOH29469	PAGE2
IOH29491	C16orf87
IOH29499	ZNF790
IOH29573	MASP2
IOH2963	KCMF1
IOH29644	PRKCA
IOH29856	PPP2R5E
IOH29894	SIK1
IOH29900	JAK2
IOH2996	EIF2S2
IOH3019	CFDP1
IOH3033	CBX3
IOH3054	PRPF18
IOH3060	RAD18
IOH3098	PDIA6
IOH3103	CCBL2
IOH3109	CYR61
IOH3110	RGS19
IOH3113	KDELC1
IOH3132	LY6K
IOH3137	TRMT6
IOH3140	SH3GL1
IOH3146	NOLC1
IOH3293	SMOC1
IOH3301	TMEM169
IOH3331	NMB
IOH3340	LOC100507686
IOH3355	FAM181A
IOH3389	LIN37
IOH3448	C1QBP
IOH3455	ILF2
IOH3460	MPP1
IOH3467	PEX19
IOH34681	GABRA6
IOH3473	STX1A
IOH34840	IL31RA
IOH34934	SPRR4
IOH3496	DNAJB1
IOH3509	GDI1
IOH35167	HFE
IOH35293	C6orf25
IOH3530	FEN1
IOH35337	HFE
IOH3550	HNRNPD
IOH3554	EIF2S2
IOH3570	DHPS
IOH35718	RNF180
IOH3577	G6PD
IOH35835	CHST3
IOH35890	RAB11FIP2
IOH3591	PSMC1
IOH35941	KCNK10
IOH35942	KCNK10
IOH35982	SLC5A7
IOH3617	GIPC1
IOH3638	SMAD4
IOH3647	PSME1
IOH36576	IGF1R
IOH36626	RUNX1T1
IOH3669	ENC1
IOH3670	HNRNPK
IOH36705	RARB
IOH36706	CRIM1
IOH36716	ERBB2IP
IOH36726	ZNFX1
IOH36832	ZRANB2
IOH3692	AKT1
IOH3693	NAP1L1
IOH3719	HINFP
IOH37726	AMBN
IOH37849	ATF2
IOH37877	FAM98A
IOH3790	SPINT1
IOH38087	ICK
IOH3816	THAP4
IOH38164	MASP2
IOH38196	FBXO40
IOH3821	IRF5
IOH38224
IOH3826	HMGB2
IOH38318	CALD1
IOH38384	PRICKLE2
IOH38420	IGFN1
IOH38427	DDX10
IOH38520	HAUS6
IOH38567	ATP2A2
IOH38629	PUM2
IOH38675	ADNP
IOH38763	FILIP1
IOH3880	PRPF6
IOH3881	AK1
IOH3899	MFGE8
IOH39095	AKAP11
IOH3911	GATM
IOH3917	RRP9
IOH3936	RAB6B
IOH39472	CAPN7
IOH39713	GPR176
IOH39727	IL18R1
IOH3978	SERPINB6
IOH3979	TRMT1
IOH39804	SLC7A1
IOH39819	TFCP2L1
IOH39821	ACBD3
IOH3983	SLC29A1
IOH39857	CYP17A1
IOH39980	RDH10
IOH39983	MRPL54
IOH3999	MEN1
IOH4000	GMEB1
IOH40015	LMAN2L
IOH4003	PRSS8
IOH40037	SPATA1
IOH40044	C1orf174
IOH40056	EP400NL
IOH40059	C3orf25
IOH40091	C8orf76
IOH40100	PPP1R2P3
IOH40143	PWWP2B
IOH40155	DAB1
IOH40156	DAB1
IOH40157	B3GNT3
IOH40158	B3GNT3
IOH40160	DAB1
IOH40187	SLFNL1
IOH40202	TMCO5A
IOH40204	ZNF658
IOH40228	YTHDF3
IOH40248	OBP2A
IOH40291	TRH
IOH40321	CYP3A4
IOH40353	HOXD10
IOH40368	CYP2C18
IOH40445	PNN
IOH40446	XPO5
IOH4045	HNRNPR
IOH40459	EXOC3
IOH40493	AFG3L2
IOH40510	ILF3
IOH40527	RBM16
IOH4053	YTHDF2
IOH40537	VPS39
IOH40559	DAAM1
IOH40574	C16orf45
IOH40585	ARMCX6
IOH40626	PAGE5
IOH40635	ZNF232
IOH40653	SLC35C1
IOH40668	UBR2
IOH40692	ALKBH5
IOH40700	GPR97
IOH40711	TPO
IOH40717	MRAP
IOH40797	THAP4
IOH40832	LARP1
IOH40844	CC2D1A
IOH4085	PTPN6
IOH4088	PSRC1
IOH40892	KLHL13
IOH40902	CCDC115
IOH4093	SERPINB9
IOH40937	TSPY26P
IOH40943	MLX
IOH40962	PSME1
IOH4097	SNX17
IOH41004	HLA
IOH41075	GTF2E1
IOH4111	CBX1
IOH41126	PSMA1
IOH41165	PUF60
IOH41242	CASC4
IOH41254	PQBP1
IOH4129	BEGAIN
IOH41439	RGS10
IOH41443	POLB
IOH41469	PRPF31
IOH41499	RCAN1
IOH41673	F9
IOH41716	FOXM1
IOH41736	PTPRO
IOH41737	E2F7
IOH4174	PCOLCE
IOH41749	CES2
IOH41759	ZNF512B
IOH41786	SCAPER
IOH41791	LIG1
IOH41794	RASA1
IOH4189	GNL3
IOH41890	INTS3
IOH41927	L1TD1
IOH4194	LMCD1
IOH4199	BNIP2
IOH42038	TTC8
IOH42078	C22orf9
IOH4209	DARS
IOH42105	MPL
IOH42106	TCEA1
IOH42128	TXNIP
IOH42153	PPP2R5C
IOH42156	RASSF2
IOH42184	MOBKL2C
IOH42210	DIABLO
IOH42237	TRIM34
IOH42249	RUNX1T1
IOH42289	EREG
IOH42313
IOH42361	CPLX2
IOH4246	EXOSC3
IOH42497	ABTB1
IOH42536	KLHL9
IOH42575	ZW10
IOH42639	PDZRN4
IOH4274	GGCT
IOH42760	LARP4
IOH42803	ZNF319
IOH42822	CDH8
IOH42833	SEMA3G
IOH42979	HOXC6
IOH43003	CXorf51
IOH43088	ZNF326
IOH43173	PPP2R5D
IOH43181	MDM1
IOH43240	AQP8
IOH43253	SPAM1
IOH43284	SOX30
IOH43353	KIAA1715
IOH4343	CPLX1
IOH43447	ERMN
IOH4349	TSSC1
IOH4350	SRD5A3
IOH43530	HP1BP3
IOH43581	SOX5
IOH43603	CCDC69
IOH4363	GNAT2
IOH43680	POGK
IOH43707	CCDC55
IOH43714	ZRSR2
IOH43902	ZNF710
IOH4392	PRR14
IOH43962	PGBD1
IOH4407	GTF2F1
IOH44207	ZNF75D
IOH44379	CREM
IOH44381	STS
IOH44403	EPHA3
IOH44434	ZBTB39
IOH4448	NOC4L
IOH44532	NAMPT
IOH44539
IOH44586	LY6K
IOH44596	UBA3
IOH44755	PIGP
IOH4476	THAP4
IOH44776	CYLC2
IOH44839	SLC39A10
IOH44854	KIAA1407
IOH44877	STXBP5
IOH44899	AKAP5
IOH44953	SMC1A
IOH45130	PRKACG
IOH45139	PSKH1
IOH45194	EPHA3
IOH45225	TAF1
IOH4526	MACROD1
IOH45457
IOH45464	PLEKHG5
IOH45465	ARMC2
IOH4548	PVRL2
IOH45482	MTMR2
IOH45551	ATE1
IOH45659	MCCC2
IOH45783	CDR2
IOH45784	WDR60
IOH45792	BTN3A3
IOH45796	BCL2L2
IOH4580	CX3CL1
IOH45815	ABTB1
IOH45817	ACSL5
IOH45822	SH3BGR
IOH45858	RCAN1
IOH45873	SNX14
IOH45902	GIPC1
IOH45907	CDC42EP4
IOH4596	DAB2
IOH45960	CLASRP
IOH46093	SELS
IOH46150	ZNF777
IOH46151	TBX22
IOH46173	DDX21
IOH46185	STAG2
IOH46203	TNFSF4
IOH46216	NPM2
IOH46330	BCCIP
IOH46424	MFGE8
IOH46484	PPM1F
IOH4649	SARS
IOH46519	ATF7
IOH46526	ANTXR2
IOH46561	PPP2R5C
IOH46593	TRIM16
IOH46607	ZNF189
IOH46618	PTPN6
IOH46674	ILF3
IOH46686	PREPL
IOH46700	SOX5
IOH46766	DDX54
IOH46767	CDH1
IOH46785	DNAJC6
IOH4682	CALCOCO2
IOH4688	DIDO1
IOH4712	HDGFRP2
IOH4724	PPP2R5D
IOH4743	EIF3L
IOH4744	UFD1L
IOH4756	TPX2
IOH4766	CHGA
IOH4798	NOLC1
IOH4866	PNRC2
IOH4871	ZNF24
IOH4961	TP53
IOH4977	CANX
IOH4990	TRAFD1
IOH5002	USP14
IOH50118	SPRR2A
IOH50161	SPRR1A
IOH5021	ISY1
IOH5033	SIRT2
IOH5052	C8orf30A
IOH5053	RIBC2
IOH5080	PI4K2A
IOH5104	GPI
IOH5130	TRIP6
IOH5135	FAF1
IOH5156	C16orf53
IOH5189	EFCAB4B
IOH51923	CCBL2
IOH51926	TMX3
IOH5200	PRCC
IOH52005	BRF1
IOH52026	STAU2
IOH52040	ISM2
IOH52046	HEMGN
IOH52086	TOM1
IOH52093	ALDH9A1
IOH5235	TOMM70A
IOH5236	SNUPN
IOH52393	ZNF599
IOH52413	A1CF
IOH52429	STXBP1
IOH5247	HNRNPAB
IOH52563	C19orf44
IOH52598	SLC5A11
IOH5262	AAK1
IOH52621	CAST
IOH52672	NCL
IOH52732	LARP4B
IOH5287	TMOD1
IOH52882	HSPA4
IOH52885	SLITRK6
IOH52903	PMS2
IOH52915	MCM10
IOH52927	SUV420H1
IOH5294	SERTAD1
IOH52945	RBBP8
IOH5302	TRIP6
IOH53040	C2orf67
IOH53042	ATP2A1
IOH53170	TDRD1
IOH53207	TRAPPC10
IOH53230	KIF16B
IOH53444	CREM
IOH53451	CREM
IOH53457	CREM
IOH53553	OSBPL3
IOH53574	POGZ
IOH53617	DNM2
IOH53647	SF3B3
IOH53659	CNTNAP2
IOH53673	ZNF608
IOH53683	KIAA0556
IOH53733	BCAP31
IOH53785	CTSB
IOH5380	EIF3J
IOH53838	STMN1
IOH53842	CHKB
IOH53853	AK1
IOH53901	ELOVL4
IOH53902	BCCIP
IOH53932	CYSLTR1
IOH53939	HAPLN1
IOH54021	PPP2R5A
IOH5457	GTF2H4
IOH54660	MRPL50
IOH54680	ISG15
IOH5474	ZNF259
IOH54743	C5orf39
IOH54791	MOBKL2B
IOH54795	ZCRB1
IOH54811	C7orf36
IOH5494	SF3B4
IOH54940	IYD
IOH55067	NEUROD6
IOH55086	NDEL1
IOH5509	RBM19
IOH55122	TMOD1
IOH55127	RSAD2
IOH5518	TRIP6
IOH55236	RNMTL1
IOH5527	TAGLN
IOH55275	FADS1
IOH55311	SRPX2
IOH55319	SCG3
IOH55394	LMAN1
IOH55511	UTP6
IOH55595	SPG20
IOH55653	LRSAM1
IOH55660	GOLGA5
IOH55846	DHX29
IOH55985	ZCRB1
IOH56023	ANKRD5
IOH56029	GALNTL5
IOH56053	C1orf114
IOH56059	MDM1
IOH56063	RBM46
IOH56122	SMARCC2
IOH5621	FST
IOH5630	PAGE1
IOH5634	CLINT1
IOH56487	STK17A
IOH5655	NOL10
IOH5672	MED6
IOH56768	RPAP1
IOH5687	CARS
IOH56874	FOXN3
IOH5688	CCDC130
IOH56940	CHRM1
IOH57033	PUF60
IOH57047	MOBKL3
IOH5705	STXBP2
IOH57086	SCMH1
IOH57087	LRSAM1
IOH57141	BTN3A3
IOH57146	GOLPH3L
IOH5719	VKORC1
IOH5722	RCAN1
IOH57260	PLEKHA7
IOH57299	TXNDC11
IOH57303	SFRS15
IOH57308	IRX2
IOH57332	SERF2
IOH57341	SPRR2F
IOH57342	SPRR2B
IOH57344	SPRR2G
IOH5750	MAP4
IOH5751	ASNS
IOH57525	ERLIN2
IOH57560	DNAJB5
IOH5757	NCL
IOH57692	ADAP2
IOH57779	ZDHHC23
IOH57815	CRELD1
IOH57875	CASC4
IOH57920	ZNF446
IOH5805	RUNX1T1
IOH5830	NMB
IOH5863	CHD2
IOH58679	C11orf31
IOH5871	ISY1
IOH5875	PNPO
IOH5879	EIF2AK1
IOH5884	ETV5
IOH58949	MLANA
IOH59008	TPD52
IOH5903	MIIP
IOH59070	FST
IOH59073	CREB1
IOH5913	TRIM39
IOH5939	NDN
IOH5944	CWF19L1
IOH59469	LOC100507573
IOH5954	PPP1R2
IOH5972	GMPPB
IOH59763	TGIF2LX
IOH59847	SPRR3
IOH59965	ZNF280D
IOH59991	CDH26
IOH60008	PHACTR2
IOH60026	SEMA6C
IOH60467	DUPD1
IOH60848	MASP1
IOH6104	METTL14
IOH61079	HSP90AB1
IOH61149	NCAM1
IOH61166	USP20
IOH61176	SCYL2
IOH6123	ACSL5
IOH61410	CYB5R4
IOH61438	KLHDC3
IOH61452	CNNM4
IOH61493	NUDCD1
IOH61533	FUT10
IOH61541	CASC4
IOH61679	PSMC1
IOH61692	C1orf124
IOH61740	SF3B3
IOH61742	CTNNA3
IOH61800	ANKMY1
IOH61809	HLA
IOH61917	HFE
IOH61925	PDCD1
IOH61971	CHST3
IOH61978	LOC151121
IOH61984	SLC28A2
IOH62008	PMS2
IOH62061	DNAI2
IOH62066	HORMAD1
IOH62075	LRRC6
IOH62103	SMOC2
IOH62115	RAP1GAP
IOH62146	IMPACT
IOH62163	PCDH17
IOH62179	NUDCD1
IOH6219	CDC37
IOH62191	EFCAB6
IOH62194	SNCAIP
IOH62200	ZNF180
IOH62210	LOC387790
IOH62220	CCDC14
IOH62239	BRD4
IOH62278	LEF1
IOH62298	C17orf57
IOH62336	GALNTL6
IOH62376	FIP1L1
IOH62377	PLK1S1
IOH62382	SLFNL1
IOH62388	CCDC66
IOH62402	KDM2A
IOH62430	FAM13B
IOH62443	LRP8
IOH62444	ZNF281
IOH62485	ADNP
IOH62500	C5orf39
IOH62545	HMGB3
IOH62553	LMOD1
IOH62565	CHORDC1
IOH62570	ZMYND11
IOH62580	ZNF326
IOH62627	SNX14
IOH62628	PPP2R5E
IOH62631	POLRMT
IOH62659	MMRN2
IOH62666	MORC3
IOH62672	STAU1
IOH62674	VGLL3
IOH62680	NRCAM
IOH62687	HIC2
IOH62723	BRF1
IOH62730	RILPL1
IOH62731	COL5A2
IOH62734	FAM13A
IOH6274	FOXM1
IOH6275	PCSK2
IOH62772	C14orf102
IOH62774	INCENP
IOH62777	DDX24
IOH62809	ARHGAP15
IOH62839	GPR176
IOH62898	SLC4A2
IOH62919	FAM108A1
IOH62920	CCDC137
IOH62951	C17orf101
IOH62953	UIMC1
IOH62985	C5orf45
IOH63058	PPM1F
IOH63119	FAM21A
IOH63122	RILPL1
IOH63156	EIF4B
IOH63169	TPO
IOH63174	SARNP
IOH63199	HAL
IOH6320	ERCC3
IOH63284	CYP2C18
IOH63289	SUV420H1
IOH63290	SUV420H1
IOH63388	CYP3A43
IOH63474	IL1F10
IOH63504	SLC26A5
IOH63507	SYTL3
IOH63516	ZNF543
IOH63518	ISM2
IOH63575	CCDC37
IOH63576	CCDC37
IOH63581	CCDC37
IOH6359	UTP3
IOH63590	FMN1
IOH63637
IOH6370	NAA11
IOH6383	CD19
IOH6387	DHX16
IOH6409	BUD13
IOH6432	INA
IOH6469	SH3BGR
IOH6486	GPATCH3
IOH6520	CWC25
IOH6530	CRELD1
IOH6539	GPATCH1
IOH6568	VPS53
IOH6598	AP2A2
IOH6612	POU2F2
IOH6620	TINF2
IOH6638	EPB41L3
IOH6644	TMEM79
IOH6673	NFE2
IOH6693	PIGY
IOH6708	GAP43
IOH6717	FADS1
IOH6741	CALR
IOH6769	PAFAH1B3
IOH6842	ZNF23
IOH6844	RPLP2
IOH6886	MYBL2
IOH6902	MACROD1
IOH6905	HLX
IOH6911	SF3B2
IOH6989	E2F6
IOH7199	MPHOSPH6
IOH7244	JKAMP
IOH7266	CELA3B
IOH7274	DNAL1
IOH7286	CRYAB
IOH7331	STAU2
IOH7341	HMGN5
IOH7352	HSD17B7
IOH7386	ART3
IOH7396	RSRC1
IOH7424	SMARCE1
IOH7469	SARNP
IOH7557	PSMA1
IOH7570	TGOLN2
IOH7574	RHOA
IOH7576	C7orf55
IOH80021	SERPINA1
IOH80041	DEFB116
IOH80130	RNASE9
IOH80244	NPVF
IOH80394	PDZD8
IOH80424	VEGFC
IOH80445	ADAMTSL2
IOH80460	NMB
IOH80486	VSIG8
IOH80518	ERBB3
IOH80523	HRC
IOH80558	ADM2
IOH80574	F13B
IOH80603	RBM28
IOH80607	TINF2
IOH80626	CALR3
IOH80633
IOH80643	TFRC
IOH80656	CHRDL2
IOH80659	MMP27
IOH80660	CHRD
IOH80677	MSRB2
IOH80698	MIA2
IOH80741	FGB
IOH80773	STX1A
IOH80808	EPYC
IOH80853	OBP2B
IOH80871	CDHR3
IOH80877	ACSF2
IOH80897	ADAM23
IOH80910	BCAN
IOH80931	ISM2
IOH80981	ERV3
IOH80992	HSP90B1
IOH81023	QSOX1
IOH81046	SMPDL3B
IOH81049	C2orf89
IOH81120	IL32
IOH81211	GC
IOH81253	ALDH9A1
IOH81283	SPINK5
IOH81285	UGGT1
IOH81287	MASP1
IOH81294	LRP8
IOH81315	IL1F10
IOH81316	NMB
IOH81331	NGRN
IOH81335	LRP8
IOH81392	WIF1
IOH81401	IRF2BP2
IOH81422	C1QTNF2
IOH81435	ASTL
IOH81444	MASP1
IOH81447	SLC39A14
IOH81496	CELA3B
IOH81524	MRVI1
IOH81542	ITIH5L
IOH81576	SPINT1
IOH81580	OTOL1
IOH81601	LOC653348
IOH81626	IRF2BP2
IOH81641	COL25A1
IOH81643	COL25A1
IOH81659	TOP1MT
IOH81717	ALKBH5
IOH81724	FAM177A1
IOH81771	ISM1
IOH81775	BCAN
IOH81799	SMOC2
IOH81802	KAL1
IOH81808	SPARCL1
IOH81812	KDELC1
IOH81824	QSOX1
IOH81829	LRP8
IOH81850	LRP8
IOH81862	PODN
IOH81955	PLA2G12B
IOH81957	RNASE9
IOH81961	IL32
IOH81962	IL32
IOH81985	COL3A1
IOH81989	C2orf78
IOH81997	PPP1R12C
IOH82002	TTBK1
IOH82006	COL5A2
IOH82009	LMTK2
IOH82011	DGKK
IOH82026	PTPN23
IOH82034	INPP5D
IOH82059	ADAMTS19
IOH82068	COL28A1
IOH82097	MFHAS1
IOH82098	AEBP1
IOH82111	PRKG2
IOH82113	CDKL2
IOH82127	GRK4
IOH82134	BAIAP2L1
IOH82151	PPP1R3A
IOH82185	MAP4K3
IOH82191	ROCK2
IOH82195	CDKL4
IOH82203	PPP1R13B
IOH82222	ERN2
IOH82223	PPP1R12A
IOH82226
IOH82228	YSK4
IOH82230	EIF2AK3
IOH82236	PI4K2B
IOH82241	AKAP8L
IOH82244	DCLK3
IOH82247	CDK12
IOH82256	PPP1R15A
IOH82263	MAPK8IP3
IOH82266	IKBKAP
IOH9631	PRCC
IOH9645	CDC42EP4
IOH9651	SMARCC2
IOH9694	ETV4
IOH9700	N4BP2L2
IOH9757	ORC1
IOH9777	MLX
IOH9797	CREB1
IOH9798	DDX46
IOH9806	SLC47A1
IOH9812	MRPL40
IOH9842	PUF60
IOH9879	DNAJC19
IOH9930	PLEKHG5
IOH9980	APBB1
IOH9981	DDX42

## Sheet: Hits with motif (M3 1.5)
Hits with Motif (M3 1.5 threshold)
ABI1
ABTB1
ADD1
AHNAK2
AKD1
AMPH
ANKMY1
ANKRD5
APBB1
ARHGAP15
ARMCX5
ASNS
ASXL2
BCL2L2
BEGAIN
BEND7
BNIP2
C17orf57
C1orf114
C3orf20
C3orf37
C8orf76
CALCOCO2
CALR
CAPN2
CARS
CASC4
CAST
CCBL2
CCDC130
CCT5
CDC20B
CDK5RAP3
CDK6
CHD2
CLASRP
CRELD1
CREM
CTNNA3
CTSB
CYP4F11
DAZAP1
DDX20
DHX16
DNAJA2
DNMT3A
EEF2K
EIF2S2
EIF4EBP3
EP400
EPC1
ERBB3
ERCC3
ERLIN2
ERMN
EXOSC3
FAM108A1
FAM129A
FAM13A
FAM177A1
FAM21A
FAM40B
FEN1
FEZF2
FIP1L1
FLII
G6PD
GABPA
GC
GDI1
GMEB1
GNL3
GOLGA5
GPATCH3
GPI
HAPLN1
HAUS6
HEMGN
HIC2
HINFP
HNRNPAB
HNRNPD
HNRNPK
HNRNPR
HSD17B7
HSP90B1
IKZF2
IL32
ISG15
ISM2
ISY1
JKAMP
KCNK10
KIAA1598
KLHDC3
KRT4
LETM1
LMOD3
LNX1
LRRC23
LRRC42
MAPK11
MASP1
MLX
MMP23B
MOBKL2A
MPI
MPP1
MRPL1
MRPS5
MTMR2
NAA40
NAA50
NAP1L2
NAP1L3
NBPF3
NFE2
NFKB1
NME5
NOC4L
NOL3
NPM3
NR3C1
NXF3
OGFR
PAGE2
PAGE5
PCMTD1
PCOLCE
PDHX
PDIA6
PEX19
PGBD1
PIGP
PLK1S1
PMS2
POGZ
PPM1D
PREPL
PSMA1
PSMC1
PSMD2
PUF60
RCAN1
RDX
RFX5
RGS19
RRP9
RUNX1T1
SAAL1
SCG3
SCML4
SERPINB9
SETDB1
SF3B3
SF3B4
SH3BGR
SLC7A1
SLFNL1
SMOC1
SOX5
SPINT1
SPRR1A
SPRR3
STMN1
TAF7L
TAGLN
TDRD1
THAP4
THOC1
TIMM44
TNFSF4
TOM1
TP53
TRIM16
TRIM34
TRIP6
TRMT1
TRMT6
TSSC1
UBE2O
UBE2Q2
VGLL3
WBP5
ZBTB25
ZNF215
ZNF280A
ZNF280B
ZNF280D
ZNF281
ZNF37A
ZNF446
ZNF658
ZRANB2
