# Supplementary material for: Global Identification of Small Ubiquitin-related Modifier (SUMO) Substrates Reveals Crosstalk between SUMOylation and Phosphorylation Promotes Cell Migration
Source: Mol Cell Proteomics. 2018 Feb 8;17(5):871–88. doi: 10.1074/mcp.RA117.000014 (PMC5930406; doi:10.1074/mcp.RA117.000014)
Supplement: Supplemental Data [file supp_RA117.000014_4537_2_supp_64130_p3kflr.xls]

## Sheet: all.table2
Gene	PIAS1_SUMO1	PIAS1_SUMO2	PIAS2_SUMO1	PIAS3_SUMO1	PIAS3_SUMO2	PIAS4_SUMO1	PIAS4_SUMO2	RanBP2_SUMO1	RanBP2_SUMO2	TOPORS_SUMO1	TOPORS_SUMO2
A4GALT	0	1	0	0	0	0	0	0	0	0	0
AAMP	1	0	0	0	0	0	0	0	0	0	0
AARSD1	1	1	0	0	1	0	0	0	0	0	0
ABCF3	0	0	0	0	1	0	0	0	0	0	0
ABHD10	0	0	0	0	1	0	0	0	0	0	0
ABHD16A	0	0	0	0	1	0	0	0	0	0	0
ABHD16B	0	1	0	0	0	0	0	0	0	0	0
ABI1	0	1	0	0	0	0	0	0	0	0	0
ABLIM3	1	1	0	0	0	0	0	0	0	0	0
ABTB1	1	1	0	0	1	0	1	0	0	0	0
ACBD6	0	0	1	0	1	0	1	0	0	0	0
ACCN1	0	1	0	0	0	0	0	0	0	0	0
ACCN4	0	1	0	0	0	0	0	0	0	0	0
ACD	0	0	0	0	1	0	0	0	0	0	0
ACOT13	0	1	0	0	0	0	0	1	0	1	0
ACOT9	0	1	0	1	1	0	0	0	0	0	0
ACOX1	0	0	0	0	0	0	0	1	0	0	0
ACOX3	0	1	0	0	0	0	0	0	0	0	0
ACP1	0	1	0	0	0	0	0	0	0	0	0
ACP5	0	0	0	0	1	0	0	0	0	0	0
ACRC	0	1	0	0	0	0	0	0	0	0	0
ACSBG1	1	1	0	0	0	0	0	0	0	1	0
ACSL4	0	1	0	0	1	0	0	0	0	0	0
ACSL6	0	0	0	0	1	0	0	0	0	0	0
ACSM5	0	0	0	0	1	0	0	0	0	0	0
ACTA1	1	1	0	0	0	0	0	0	0	1	0
ACTB	0	0	0	0	1	0	0	0	0	0	0
ACTN2	0	1	0	0	0	0	0	0	0	0	0
ACTR10	1	0	0	1	1	0	1	1	1	0	1
ACTR1A	0	1	0	0	1	0	0	0	0	0	0
ACTR6	1	0	0	0	0	0	0	0	0	0	0
ACTRT2	1	0	0	0	0	0	0	0	0	0	0
ACYP1	0	1	0	0	0	0	0	0	0	0	0
ADAL	1	0	0	0	1	0	0	0	0	0	1
ADAM22	0	0	0	0	1	0	0	0	0	0	0
ADAM32	1	0	0	0	0	0	0	0	0	0	0
ADAMTS12	0	1	0	0	0	0	0	0	0	0	0
ADCK4	0	1	0	0	0	0	0	0	0	0	0
ADD1	0	1	0	0	1	0	0	0	0	0	0
ADH1B	1	0	0	0	0	0	0	1	1	0	1
ADH5	0	0	0	0	0	0	0	0	0	1	0
ADH6	1	0	0	0	1	0	0	0	0	0	0
ADHFE1	1	0	0	0	0	0	0	0	0	0	0
ADI1	0	0	1	0	0	0	0	0	0	0	0
ADRA1A	1	0	0	0	0	0	0	0	0	0	0
ADSL	1	1	1	0	1	1	1	1	1	1	1
AES	0	0	0	0	1	0	0	0	0	0	0
AFAP1L2	0	1	0	0	1	0	0	0	0	0	0
AGA	1	1	0	0	1	0	0	0	0	0	0
AGFG1	0	0	0	0	1	0	0	0	0	0	0
AGPAT2	0	0	0	0	0	0	0	0	0	1	0
AHNAK2	0	0	1	0	1	0	0	0	0	0	0
AK2	1	0	0	0	0	0	0	0	0	0	0
AK3	1	1	0	0	0	0	0	1	1	0	0
AK8	1	1	0	0	1	0	0	0	0	0	0
AKAP1	1	1	0	0	0	0	0	0	0	0	1
AKD1	0	0	0	0	1	0	0	0	0	0	0
AKR1C1	0	0	1	0	0	0	1	1	0	0	0
AKR1C2	0	0	0	0	0	0	0	0	0	1	0
AKR1C4	0	1	0	0	0	0	0	1	1	0	0
AKR7A3	1	1	0	1	1	0	0	1	0	0	0
AKT1S1	0	0	1	0	0	0	0	0	0	0	0
ALB	0	0	0	0	1	0	0	0	0	0	0
ALCAM	0	1	0	0	0	0	0	0	0	0	0
ALDH1A1	1	0	0	0	0	0	0	0	0	0	0
ALDH1A3	1	1	0	0	1	0	0	0	0	0	0
ALDH1L2	1	0	0	0	1	0	0	0	0	0	0
ALDH3B1	0	0	1	0	1	0	0	0	1	0	0
ALDH5A1	1	1	0	0	0	0	0	0	0	0	0
ALG13	0	0	0	0	0	0	0	1	0	0	0
ALG2	0	0	0	0	1	0	0	0	0	0	0
ALKBH1	0	0	0	0	1	0	0	0	0	0	0
ALKBH4	1	0	0	0	0	0	0	0	0	0	0
ALKBH7	0	0	0	0	0	0	0	1	0	0	0
ALKBH8	0	0	0	0	1	0	0	0	0	0	0
ALPL	1	1	0	0	0	0	0	0	0	0	0
ALS2	1	0	0	0	0	0	1	0	0	0	0
ALS2CL	0	0	0	0	1	0	0	0	0	0	0
AMACR	1	0	0	0	1	0	0	0	0	0	0
AMD1	0	0	0	0	1	0	0	0	0	0	0
AMDHD1	1	0	0	0	1	0	0	0	1	0	0
AMPD2	1	0	0	0	0	0	0	0	0	0	0
AMPH	0	0	1	0	0	0	1	0	0	0	0
ANKHD1	0	0	1	0	0	0	1	0	0	0	0
ANKMY1	1	1	0	0	1	0	0	0	0	0	0
ANKMY2	0	0	1	0	0	0	1	0	0	1	0
ANKRD13A	0	1	0	0	0	0	0	0	0	0	0
ANKRD20A5P	1	0	0	0	1	0	0	0	0	1	0
ANKRD39	0	0	1	0	0	0	1	1	0	0	0
ANKRD40	0	0	1	0	1	0	0	0	0	0	0
ANKRD5	0	0	0	0	1	0	0	0	0	0	0
ANKRD50	1	1	0	0	1	0	0	0	0	0	0
ANKS1A	1	0	1	0	1	0	1	0	0	0	0
ANO6	0	1	0	0	0	0	0	0	0	0	0
ANTXR1	0	0	0	0	1	0	0	0	0	0	0
ANUBL1	0	1	0	0	0	0	0	0	0	0	0
ANXA11	1	1	0	0	0	0	0	1	1	0	0
AP3B1	1	0	0	0	0	0	0	0	0	0	0
AP3M1	0	0	0	0	1	0	0	0	0	0	0
APBB1	1	0	1	0	1	0	1	0	0	0	0
APCDD1	0	1	0	0	0	0	0	0	0	0	0
APEX1	0	1	0	0	1	0	0	0	0	0	0
APH1A	0	0	0	0	1	0	0	0	0	0	0
APOA1BP	0	0	0	0	1	0	0	0	0	0	0
APOA5	0	0	0	0	1	0	0	0	0	0	0
APOBEC2	0	0	1	0	0	0	1	0	0	0	0
APOPT1	1	0	1	1	1	0	1	1	1	1	1
APP	0	1	0	0	0	0	0	0	0	0	0
APPL1	1	1	0	0	0	0	0	0	0	0	0
APTX	1	1	0	1	1	1	0	1	1	0	0
AQP7	1	0	0	0	0	0	0	0	0	0	0
ARAF	1	1	0	1	1	0	0	0	0	1	1
ARF4	0	0	0	0	0	0	0	1	1	1	0
ARFRP1	0	0	0	0	0	0	0	0	0	1	0
ARHGAP15	0	1	0	0	1	0	0	0	0	0	0
ARHGAP29	0	1	0	0	0	0	0	0	0	0	0
ARHGDIG	0	0	0	0	1	0	0	0	0	0	0
ARHGEF16	0	1	0	0	0	0	0	0	0	0	0
ARIH2	1	1	1	0	1	0	1	0	0	1	0
ARL1	0	0	0	0	0	0	0	0	0	1	0
ARL2BP	0	0	1	0	0	0	0	0	1	0	0
ARL4A	0	1	0	0	1	0	0	0	0	0	0
ARL5B	0	0	0	0	1	0	0	0	0	0	0
ARL8B	0	0	0	0	1	0	0	0	0	0	0
ARMC1	0	0	1	0	0	0	0	0	0	0	0
ARMC8	0	1	0	0	0	0	0	0	0	0	0
ARMCX5	0	1	0	0	0	0	0	0	0	0	0
ARNTL	1	0	0	0	1	0	0	0	0	0	0
ARPC3	1	1	0	0	1	0	0	0	0	0	0
ARRB1	1	1	0	0	0	0	0	0	0	1	0
ARRB2	0	1	0	0	0	0	0	0	0	0	0
ARRDC4	1	1	0	0	1	0	0	0	0	0	0
ARSA	0	0	0	0	1	0	0	0	0	0	0
ASAP3	1	1	0	0	1	0	1	0	0	0	0
ASB17	0	1	0	0	0	0	0	0	0	1	0
ASGR1	0	0	0	0	1	0	0	0	0	0	0
ASL	0	0	0	0	1	0	0	0	0	0	0
ASMTL	0	0	0	0	0	0	1	0	0	0	0
ASNS	1	1	0	0	1	0	1	0	0	0	1
ASXL2	1	1	0	0	0	0	0	0	0	0	0
ATCAY	1	0	1	0	1	0	1	0	1	0	0
ATF6	1	1	1	1	1	0	1	0	0	0	0
ATF6B	1	0	1	0	0	0	0	0	0	0	0
ATG16L1	0	1	0	0	0	0	0	0	0	0	0
ATG4B	1	1	1	0	1	0	1	1	0	0	0
ATG4C	0	0	0	0	0	0	1	0	0	0	0
ATG5	0	0	0	0	1	0	0	0	0	0	0
ATP1A3	0	0	1	0	0	0	1	0	0	0	0
ATP1B1	1	1	0	0	1	0	0	0	0	1	1
ATP2B3	1	0	0	0	0	0	0	0	0	0	0
ATP5D	0	1	0	0	0	0	0	0	0	0	0
ATP5H	0	0	1	0	0	0	0	0	0	0	0
ATP5J	1	1	0	0	1	0	0	0	0	1	0
ATP6V0A2	0	1	0	0	0	0	0	0	0	0	0
ATP6V1B1	0	1	0	0	0	0	0	0	0	0	0
ATP6V1E1	0	0	0	0	0	0	0	1	1	0	0
ATPAF2	1	0	0	0	0	0	0	0	0	0	0
ATRX	1	1	1	0	0	0	0	0	0	0	0
ATXN3	0	0	0	0	0	0	0	0	1	0	0
ATXN7L1	0	0	0	0	0	0	0	1	0	0	0
AXL	0	0	0	0	1	0	0	0	0	0	0
AZIN1	0	0	1	0	1	0	1	0	0	0	0
B9D2	0	1	0	0	0	0	0	0	0	0	0
BAG5	0	0	1	0	0	0	0	0	0	0	0
BAK1	0	0	0	0	1	0	0	0	0	0	0
BAT1	1	0	0	0	1	0	0	0	0	0	0
BATF3	0	0	0	0	1	0	0	0	0	0	0
BBOX1	0	0	0	0	0	0	0	0	0	1	0
BBS4	1	1	0	0	1	0	0	0	0	1	0
BCKDK	0	0	0	0	1	0	0	0	0	0	0
BCL2	0	0	0	0	1	0	0	0	0	0	0
BCL2L11	1	0	0	0	1	0	0	0	0	0	0
BCL2L13	0	0	1	0	1	0	0	0	0	0	0
BCL2L2	0	0	0	0	0	0	0	1	0	0	0
BCL6	1	0	0	0	1	0	0	0	0	0	0
BCS1L	1	0	0	0	0	0	0	0	0	0	0
BDH2	0	1	0	0	0	0	0	1	1	0	0
BEGAIN	0	0	1	0	0	0	1	0	0	0	0
BEND7	0	1	0	0	0	0	0	0	0	0	0
BET1	0	0	0	0	1	0	0	0	0	0	0
BHMT2	1	0	0	0	1	0	0	0	0	0	0
BID	0	0	0	0	0	0	0	1	0	0	0
BMF	0	1	0	0	0	0	0	0	0	0	0
BMP7	0	0	0	0	1	0	0	0	0	0	0
BMPER	0	0	0	0	1	0	0	0	0	0	0
BNIP2	1	1	0	0	1	0	1	0	0	0	0
BOD1P	1	0	1	1	1	0	0	0	0	1	0
BRCC3	0	1	0	0	0	0	0	0	0	0	0
BRD9	1	1	1	0	0	0	0	0	0	0	0
BRE	1	0	0	0	0	0	0	0	0	0	0
BRK1	0	0	0	0	1	0	0	0	0	0	0
BRPF1	1	1	1	1	1	0	1	0	0	0	1
BTG3	0	1	0	0	0	0	0	0	0	0	0
BTN2A2	0	0	0	0	1	0	0	0	0	0	0
BTRC	1	0	0	0	1	0	0	0	0	0	0
C10orf118	0	0	1	0	0	0	1	0	0	0	0
C10orf47	0	0	0	0	1	0	0	0	0	0	0
C10orf81	1	1	1	0	1	0	0	0	0	0	0
C11orf1	0	1	0	0	0	0	0	0	0	0	0
C11orf49	0	0	0	0	1	0	0	0	0	0	0
C11orf54	1	1	0	0	0	0	0	0	0	0	0
C11orf55	0	1	0	0	0	0	0	0	0	0	0
C11orf70	0	1	0	0	0	0	0	0	0	0	0
C11orf74	1	1	0	0	1	0	0	0	0	0	0
C11orf9	0	0	0	0	0	0	0	0	0	1	0
C12orf4	0	0	0	0	1	0	0	0	0	0	0
C12orf41	0	1	0	0	0	0	0	0	0	0	0
C12orf44	0	1	0	0	0	0	0	0	0	0	0
C12orf5	0	1	0	0	0	0	0	0	0	0	0
C12orf57	0	1	0	0	0	0	0	0	0	0	0
C12orf60	0	0	0	0	0	0	0	1	0	0	0
C13orf44	0	0	0	0	1	0	0	0	0	0	0
C14orf129	0	0	1	0	0	0	1	0	1	0	0
C14orf132	1	0	0	0	0	0	0	0	0	0	0
C14orf169	0	1	0	0	0	0	0	0	0	0	0
C14orf93	1	1	0	1	1	0	0	0	0	1	0
C15orf26	1	0	0	0	1	0	0	0	0	0	0
C15orf57	0	0	0	0	1	0	0	0	0	0	0
C16orf3	0	0	0	0	0	0	0	1	1	0	0
C16orf42	0	0	0	1	1	0	0	0	0	0	0
C16orf58	1	0	0	0	0	0	0	0	0	0	0
C16orf59	1	1	0	0	0	0	0	0	0	0	0
C16orf73	1	0	0	0	0	0	0	0	0	0	0
C17orf49	0	1	0	0	0	0	0	0	0	0	0
C17orf57	0	0	1	0	1	0	1	0	0	0	0
C17orf75	1	0	0	0	1	0	1	0	0	0	0
C18orf1	0	0	0	0	1	0	0	0	0	0	0
C18orf25	1	1	0	0	0	0	0	0	0	0	0
C19orf10	1	0	0	0	0	0	0	0	0	1	0
C19orf43	0	1	0	0	0	0	0	0	0	0	0
C1GALT1C1	1	0	0	0	0	0	0	0	0	0	0
C1QB	0	1	0	0	0	0	0	0	0	0	0
C1QTNF1	1	1	0	0	0	0	0	0	0	0	0
C1QTNF6	0	0	0	0	1	0	0	0	0	0	0
C1QTNF7	0	1	1	0	0	0	0	0	0	0	0
C1QTNF9	0	0	0	0	1	0	0	0	0	0	0
C1orf114	1	0	0	0	0	0	0	0	0	0	0
C1orf21	0	0	0	0	0	0	1	0	0	0	0
C1orf212	0	0	0	0	0	0	0	0	0	1	0
C1orf27	0	1	0	0	0	0	0	0	0	0	0
C1orf64	1	0	0	0	0	0	0	0	0	0	0
C1orf96	0	1	0	0	0	0	0	0	0	0	0
C20orf26	0	1	0	0	0	0	0	0	0	0	0
C20orf4	0	0	0	0	1	0	0	0	0	0	0
C21orf63	1	0	0	0	0	0	0	0	0	0	0
C21orf91	0	1	1	0	1	0	0	0	0	0	0
C2orf43	0	0	0	0	1	0	0	0	0	0	0
C3orf20	1	0	0	0	0	0	0	0	0	0	0
C3orf21	0	0	0	0	1	0	0	0	0	0	0
C3orf32	0	1	0	0	0	0	0	0	0	0	0
C3orf37	0	0	1	0	0	0	1	0	0	0	0
C3orf45	0	1	0	0	0	0	0	0	0	0	0
C3orf52	0	0	0	0	1	0	0	0	0	0	0
C4BPB	0	0	0	0	1	0	0	0	0	0	0
C4orf19	0	1	1	0	1	0	0	0	0	0	0
C4orf22	1	0	1	0	1	0	1	0	0	0	0
C4orf37	0	1	0	0	0	0	0	0	0	0	0
C5AR1	0	1	0	0	0	0	0	0	0	0	0
C6orf115	0	0	0	0	1	0	0	0	1	0	0
C6orf165	0	1	0	0	0	0	0	0	0	0	0
C6orf195	1	0	0	0	1	0	0	0	0	0	0
C6orf72	0	0	0	0	1	0	0	0	0	0	0
C7orf30	0	0	0	0	0	0	0	0	0	1	0
C8orf16	0	0	0	0	1	0	0	0	0	0	0
C8orf76	0	1	0	0	0	0	0	0	0	0	0
C8orf82	0	0	0	0	1	0	0	0	0	0	0
C9	0	0	0	0	1	0	0	0	0	0	0
C9orf103	1	0	0	0	0	0	0	0	0	1	0
C9orf150	0	1	0	0	1	0	0	0	0	0	0
C9orf25	0	0	0	0	1	0	0	0	0	0	0
C9orf47	0	0	0	0	1	0	0	0	0	0	0
C9orf86	1	0	0	1	1	0	0	0	0	0	0
C9orf9	0	0	0	0	1	0	0	1	1	0	0
C9orf95	1	0	0	0	1	0	0	0	0	0	0
CA10	0	1	0	0	0	0	0	0	0	0	0
CA12	0	1	0	0	1	0	0	0	0	0	0
CAB39	0	1	0	0	1	0	0	0	0	0	0
CABP4	0	0	0	0	1	0	0	0	0	0	0
CACNB3	1	0	0	0	1	0	0	0	0	0	0
CALB1	0	0	1	0	0	0	0	0	0	0	0
CALCOCO1	0	0	0	0	1	0	1	0	0	0	0
CALCOCO2	0	1	0	0	0	0	0	0	0	0	0
CALHM1	0	1	0	0	0	0	0	0	0	0	0
CALM2	0	0	0	0	1	0	0	0	0	0	0
CALR	0	0	0	0	0	0	1	0	0	0	0
CAMK1	0	0	1	0	1	0	1	0	0	0	0
CAMK1D	0	0	1	0	0	0	1	0	1	0	0
CAMK2G	0	1	0	0	0	0	0	0	0	0	0
CAPN1	0	0	0	0	1	0	0	0	0	0	0
CAPN2	0	1	0	0	1	0	0	0	0	0	0
CAPN3	0	0	0	0	1	0	0	0	0	0	0
CAPN6	1	0	0	0	0	0	0	1	0	1	0
CAPNS2	0	1	0	0	0	0	0	0	0	0	0
CAPRIN2	0	0	0	0	0	0	0	0	1	0	0
CAPS	0	0	1	0	0	0	0	1	1	0	0
CAPZA2	1	0	0	0	1	0	1	0	0	0	0
CARD14	0	0	0	0	1	0	0	0	0	0	0
CARD9	1	1	1	0	1	0	1	1	0	0	0
CARS	0	1	0	0	1	0	0	0	0	0	0
CASC4	0	1	0	0	0	0	0	0	0	0	0
CASQ1	1	1	0	0	1	0	0	0	0	0	0
CASQ2	0	1	0	0	0	0	0	0	0	0	0
CAST	0	0	1	0	1	0	0	0	0	0	0
CBLN4	1	0	0	0	1	0	0	0	0	0	0
CBS	1	0	1	0	1	0	1	0	0	0	0
CBWD1	1	1	0	0	1	0	0	0	0	0	0
CCBL2	1	0	0	0	1	0	0	0	0	0	0
CCDC102B	0	0	1	0	0	0	1	0	0	0	0
CCDC106	0	1	0	0	0	0	0	0	0	0	0
CCDC11	1	1	0	0	1	0	0	0	0	0	0
CCDC120	1	1	1	0	0	0	0	0	0	0	0
CCDC130	0	0	0	0	1	0	0	0	0	0	0
CCDC155	0	0	0	0	1	0	0	0	0	0	0
CCDC28A	0	0	1	0	0	0	0	0	0	0	0
CCDC51	0	1	0	0	1	0	0	0	0	0	0
CCDC97	0	0	1	0	0	0	1	0	0	0	0
CCIN	1	1	0	0	1	0	0	0	0	1	0
CCM2	0	0	0	0	1	0	0	0	0	0	0
CCT3	1	1	0	1	1	0	0	0	0	0	0
CCT5	0	0	1	0	0	0	1	0	0	0	0
CCT8L2	1	1	0	0	0	0	0	0	0	0	0
CD14	1	0	0	0	1	0	0	0	0	0	0
CD2BP2	0	0	1	0	1	0	1	0	0	0	0
CD40	0	0	0	0	1	0	0	0	0	0	0
CD48	1	0	0	0	1	0	0	0	0	0	0
CD83	0	0	0	0	1	0	0	0	0	0	0
CD8B	0	0	0	0	1	0	0	0	0	0	0
CDC123	1	0	1	0	0	0	0	0	0	1	0
CDC16	0	1	0	0	1	0	0	0	0	0	0
CDC20B	1	1	0	0	0	0	0	0	0	1	0
CDC25B	1	0	0	0	0	0	0	0	0	0	0
CDC42SE1	0	0	0	0	0	0	0	0	0	1	0
CDCA3	0	1	0	0	1	0	0	0	0	0	0
CDCA4	0	1	0	0	0	0	0	0	0	0	0
CDCP1	1	0	0	0	0	0	0	0	0	0	0
CDK15	0	1	0	0	0	0	0	0	0	0	0
CDK17	0	0	0	0	1	0	0	0	0	0	0
CDK20	0	0	0	0	1	0	0	0	0	0	0
CDK5	0	1	0	0	0	0	0	0	0	0	0
CDK5R1	0	0	0	0	1	0	0	0	0	0	0
CDK5RAP3	0	0	0	0	1	0	0	0	0	0	0
CDK6	1	0	0	0	0	0	0	0	0	0	0
CDK7	0	1	0	0	0	0	0	0	0	0	0
CDKN1A	1	1	0	0	0	0	0	0	0	0	0
CDKN1B	0	0	1	0	0	0	0	0	0	0	0
CDKN2B	0	1	0	0	0	0	0	0	0	0	0
CDKN2D	0	1	0	0	0	0	0	0	0	1	0
CDS2	0	1	0	0	1	0	0	0	0	0	0
CDV3	1	0	0	0	1	0	0	0	0	0	0
CELA2A	0	0	0	0	0	0	0	0	0	1	0
CELA2B	0	1	0	0	0	0	0	0	0	0	0
CENPM	1	0	0	0	1	0	0	0	0	1	0
CENPN	1	0	0	0	1	0	0	0	0	0	0
CENPP	1	0	0	0	0	0	0	0	0	0	0
CEP250	1	0	0	0	1	0	0	0	0	0	0
CEP290	0	0	0	0	1	0	0	0	0	0	0
CEP85	0	1	1	1	1	0	0	0	0	0	0
CERS4	1	0	0	0	1	0	0	0	0	0	0
CES3	0	1	0	0	1	0	0	0	0	0	0
CETN1	1	1	1	0	0	0	0	0	0	0	0
CFB	1	0	0	0	0	0	0	0	0	0	0
CFHR3	0	0	1	0	0	0	0	0	0	0	0
CHCHD4	0	0	1	0	0	0	1	0	0	0	0
CHD1L	0	0	0	0	1	0	0	0	0	0	0
CHD2	1	0	0	0	0	0	0	0	0	0	0
CHEK2	0	1	0	0	0	0	0	0	0	0	0
CHGB	0	0	1	0	0	0	0	0	0	0	0
CHST9-AS1	0	0	0	0	1	0	0	0	0	0	0
CHURC1	0	0	0	0	1	0	0	0	0	0	0
CIAPIN1	0	0	1	0	0	0	0	1	0	0	0
CIB1	1	0	0	0	1	0	0	0	0	0	0
CIB3	0	0	0	0	1	0	0	0	0	0	0
CIDEC	0	1	0	0	0	0	0	0	0	0	0
CINP	0	0	1	0	0	0	0	0	0	0	0
CKMT1B	1	1	0	0	0	0	0	1	0	0	0
CKS2	0	0	0	0	0	0	0	1	0	0	1
CLASRP	0	0	0	0	1	0	0	0	0	0	0
CLCF1	0	1	0	0	1	0	0	0	0	0	0
CLDN11	0	0	0	0	0	0	0	0	0	1	0
CLDN6	0	0	0	0	1	0	0	0	0	0	0
CLDN7	0	1	0	0	0	0	0	0	0	0	0
CLEC18C	1	0	0	0	1	0	0	0	0	0	0
CLEC3A	1	0	0	0	0	0	0	0	0	0	0
CLEC7A	1	0	0	0	0	0	0	0	0	0	0
CLIC1	0	0	0	0	0	0	0	0	0	1	0
CLIC4	0	0	0	0	0	0	1	0	0	0	0
CLP1	1	0	0	0	0	0	0	0	0	1	0
CLSTN3	0	1	0	0	0	0	0	0	0	0	0
CLTA	0	0	0	0	1	0	0	0	0	0	0
CLUAP1	0	0	1	0	0	0	1	0	0	0	0
CMBL	0	0	1	0	1	0	0	0	0	0	0
CMIP	0	0	0	0	1	0	0	0	0	0	0
CMTM1	0	1	0	0	0	0	0	0	0	0	0
CNBP	0	0	0	0	1	0	0	0	0	0	0
CNIH4	0	1	0	0	1	0	0	0	0	0	0
CNOT2	0	1	0	0	1	0	0	0	0	0	0
CNOT6	0	0	0	0	0	0	0	0	0	1	0
CNOT7	1	0	1	0	0	0	1	1	1	0	0
CNOT8	0	1	0	0	0	0	0	0	0	0	0
CNST	0	1	0	0	0	0	0	0	0	0	0
COG2	1	0	0	0	0	0	0	0	0	0	0
COG3	0	1	0	0	0	0	0	0	0	0	0
COL2A1	1	0	0	0	0	0	0	0	0	0	0
COL4A3BP	0	0	1	0	1	0	1	0	0	0	1
COL6A2	1	0	0	0	1	0	0	0	0	0	0
COL6A5	1	1	0	0	0	0	0	0	0	0	0
COL9A1	1	0	1	1	1	0	0	0	0	0	0
COLEC11	0	0	0	0	1	0	0	0	0	0	0
COMMD7	0	1	0	0	0	0	0	0	0	0	0
COMMD8	0	0	0	0	1	0	0	0	0	0	0
COMMD9	0	0	1	0	1	0	0	1	1	0	0
COPB2	0	1	0	0	0	0	0	0	0	0	0
COPE	0	0	1	0	0	0	0	0	0	0	0
COPS2	1	0	0	0	0	0	0	0	0	1	0
COPS7A	0	0	0	0	1	0	0	0	0	0	0
COPZ2	0	0	0	0	0	0	0	1	0	1	0
CORO1C	0	0	0	0	1	0	0	0	0	0	0
CORO6	0	1	0	0	1	0	0	0	0	0	0
COX19	0	1	0	0	1	0	0	0	0	0	0
COX6A1	1	1	0	0	0	0	0	0	0	0	0
COX6B1	1	0	0	0	0	0	0	0	0	0	0
COX6B2	0	1	0	0	0	0	0	0	0	0	0
COX7A1	0	1	0	0	1	0	0	0	0	0	0
CPA1	1	0	0	0	0	0	0	0	0	0	0
CPA3	0	0	0	0	1	0	0	0	0	0	0
CPA4	1	1	0	0	1	0	0	0	0	0	0
CPB1	1	0	0	0	0	0	0	0	0	0	0
CPNE2	1	1	0	1	1	0	0	1	1	0	0
CPNE6	1	0	0	0	0	0	0	0	0	0	0
CPSF3	0	0	0	0	1	0	0	0	0	0	0
CRBN	1	0	1	0	1	0	0	0	0	0	0
CREB3L1	1	0	0	0	0	0	0	0	0	0	0
CRELD1	1	0	0	0	1	0	0	0	0	0	0
CREM	1	1	0	0	1	0	0	0	0	0	0
CRIP1	0	0	0	0	0	0	0	1	0	0	0
CRISPLD1	0	1	0	0	0	0	0	0	0	0	0
CRK	1	0	0	0	1	0	0	0	0	0	1
CROCCP2	0	0	0	0	0	0	1	1	1	0	0
CROCCP3	0	1	0	0	0	0	0	0	0	0	0
CROT	0	0	0	0	1	0	0	0	0	0	0
CRTAC1	1	0	0	0	1	0	1	0	0	0	0
CRX	1	0	0	0	1	0	0	0	0	0	0
CRYM	1	1	0	0	1	0	0	0	0	1	0
CRYZL1	0	0	0	0	0	0	0	1	1	0	0
CSAG1	0	0	0	0	1	0	0	0	0	0	0
CSAG2	0	0	0	0	1	0	0	0	0	0	0
CSF3	1	1	0	0	0	0	0	0	0	1	0
CSNK1D	0	1	0	0	0	0	0	0	0	0	0
CSNK2A1	1	1	0	0	1	0	0	0	0	0	0
CSNK2B	0	0	0	0	1	0	0	0	0	0	0
CSRP1	0	1	0	0	0	0	0	0	0	0	0
CSRP2	0	1	0	0	0	0	0	0	0	0	0
CSRP2BP	1	1	0	0	1	0	0	0	0	0	0
CSRP3	1	0	1	0	1	0	1	1	1	0	0
CSTF1	0	1	0	0	0	0	0	0	0	0	0
CSTF2	0	0	0	0	0	0	0	0	0	1	0
CTBP1	1	0	0	0	1	0	1	1	1	0	0
CTHRC1	0	0	0	0	1	0	0	0	0	0	0
CTNNA3	0	0	0	0	1	0	0	0	0	0	0
CTNNBIP1	0	0	0	0	0	0	0	0	1	0	0
CTR9	1	1	1	0	1	0	1	0	0	0	1
CTSB	0	0	0	0	1	0	0	0	0	0	0
CTSC	1	1	0	0	0	0	0	0	0	0	0
CTSL1	1	0	0	0	1	0	0	0	0	0	0
CUEDC2	0	0	1	0	0	0	0	0	0	0	0
CUL4A	1	0	0	0	0	0	0	0	0	0	0
CXXC5	0	1	0	0	0	0	0	0	0	0	0
CXorf21	1	1	0	0	0	0	0	0	0	1	0
CXorf27	0	0	0	0	1	0	0	0	0	0	0
CXorf48	0	0	0	1	1	0	0	0	0	0	0
CYB5R2	0	0	0	0	0	0	0	0	0	1	0
CYGB	0	0	0	0	0	0	0	1	1	0	0
CYP2W1	1	0	0	0	0	0	0	0	0	0	0
CYP4F11	0	1	0	0	1	0	0	0	0	0	0
CYTH1	1	0	0	0	0	0	1	0	0	0	0
CYTH2	1	0	0	0	0	0	1	0	0	0	0
CYTH3	0	0	1	0	0	0	0	0	0	0	0
DAZAP1	1	0	0	0	1	0	0	0	0	0	0
DBN1	0	0	0	0	1	0	0	0	0	0	0
DBNDD1	0	0	0	0	0	0	0	1	0	0	0
DBNL	0	0	1	0	1	0	0	0	0	0	0
DCAF5	1	1	0	0	0	0	0	0	0	0	0
DCAF6	0	1	0	0	0	0	0	0	0	0	0
DCAF8	1	0	0	0	0	0	0	0	0	0	0
DCST1	0	1	0	0	0	0	0	0	0	0	0
DCTD	0	0	0	0	0	0	0	1	1	0	0
DCTN2	0	0	1	0	0	0	1	0	0	0	0
DDA1	0	1	0	1	1	0	0	0	0	0	0
DDC	0	0	0	0	0	0	0	1	0	0	0
DDOST	1	0	0	0	0	0	0	0	0	0	0
DDX19B	1	1	0	0	0	0	1	0	0	0	0
DDX20	0	1	0	0	1	0	0	0	0	0	0
DDX4	0	0	1	0	1	0	0	0	0	0	0
DDX41	0	1	0	0	1	0	0	0	0	0	0
DDX59	1	1	0	0	0	0	0	0	0	0	0
DEM1	1	0	0	0	1	0	0	0	0	1	0
DENND1B	0	0	0	0	1	0	0	0	0	0	0
DEPDC1B	0	1	0	0	0	0	0	0	0	0	0
DFFA	0	0	1	0	0	0	1	0	0	0	0
DGCR8	0	1	0	0	1	0	0	0	0	0	0
DGKE	1	0	0	0	0	0	0	0	0	0	0
DHDH	1	0	0	0	0	0	0	0	0	0	0
DHX16	1	1	0	0	0	0	0	0	0	0	0
DIMT1	0	1	0	0	0	0	0	0	0	0	0
DIRAS2	0	1	0	0	1	0	0	0	0	0	0
DIXDC1	0	0	0	0	0	0	1	0	0	0	0
DKK3	1	0	0	0	1	0	0	0	0	0	0
DLEU1	1	0	0	0	0	0	1	0	0	0	0
DLGAP1	1	0	0	0	0	0	0	0	0	0	0
DMD	0	0	0	0	1	0	0	0	0	0	0
DMWD	1	0	0	0	0	0	0	0	0	0	0
DNAJA2	1	1	0	0	1	0	1	0	0	0	0
DNAJA4	1	0	0	0	0	0	0	1	0	0	0
DNAJB12	0	0	0	0	1	0	0	0	0	0	0
DNAJB14	0	1	0	0	0	0	0	0	0	0	0
DNAJB2	0	0	0	0	0	0	0	1	0	0	0
DNAJB4	0	1	0	0	0	0	0	0	0	0	0
DNAJB8	1	0	0	0	1	0	0	0	0	1	0
DNAJC10	1	1	0	0	1	0	0	0	0	0	0
DNMT3A	0	1	0	0	1	0	0	0	0	0	0
DNMT3L	1	1	1	1	1	0	1	1	0	0	0
DOCK7	0	0	0	0	1	0	0	0	0	0	0
DOK1	1	1	1	0	1	0	1	0	0	0	0
DOK3	0	0	0	0	1	0	0	0	0	0	0
DOK4	0	0	0	0	0	0	0	0	0	0	1
DOK6	0	1	0	0	0	0	0	0	0	0	0
DPCD	1	1	0	0	0	0	0	0	0	1	0
DPH5	0	0	0	0	1	0	0	0	0	0	0
DPP3	1	0	1	0	0	0	1	0	0	0	0
DPPA2	0	0	0	0	1	0	0	0	0	0	0
DPT	1	0	0	0	0	0	0	0	0	0	0
DSN1	1	1	0	0	1	0	0	0	0	0	0
DSTN	0	0	0	0	1	0	0	0	0	0	0
DTNBP1	1	0	1	0	1	0	0	0	0	0	0
DUOXA1	0	1	0	0	0	0	0	0	0	0	0
DUSP23	0	0	0	0	0	0	0	0	0	1	0
DUSP26	0	1	0	0	0	0	0	0	0	0	0
DUSP6	0	1	0	0	0	0	0	0	0	0	0
DYNLT3	0	0	0	0	1	0	0	0	0	0	0
DYRK2	0	1	0	0	1	0	0	0	0	0	0
DYSFIP1	0	0	0	0	1	0	0	0	0	0	0
EAF1	0	1	0	0	0	0	0	1	0	0	0
EAF2	1	1	0	0	0	0	0	0	0	0	0
EBAG9	0	0	0	0	1	0	0	0	0	0	0
EBNA1BP2	0	0	0	0	1	0	0	0	0	0	0
ECE2	0	0	1	0	0	0	0	0	0	0	0
ECHS1	1	0	0	0	0	0	0	0	0	0	0
EDG2	0	0	0	0	1	0	0	0	0	0	0
EDIL3	0	1	0	0	0	0	0	0	0	0	0
EDN3	0	0	0	0	1	0	0	0	0	0	0
EDNRA	0	1	0	0	0	0	0	0	0	0	0
EEF1A1	1	0	0	0	1	0	0	0	0	0	0
EEF1B2	0	0	1	0	0	0	1	0	0	0	0
EEF1D	0	1	0	0	1	0	0	0	0	0	0
EEF2K	0	0	1	0	0	0	1	0	0	0	0
EFEMP1	0	0	0	0	1	0	0	0	0	0	0
EFHC1	1	0	1	0	0	0	1	0	0	0	0
EGFLAM	1	0	0	1	1	0	0	0	0	1	1
EGLN2	1	0	0	0	0	0	0	0	0	0	0
EID1	1	1	0	1	1	0	0	0	0	0	0
EIF1AY	0	0	0	0	1	0	0	0	0	0	0
EIF2A	0	1	0	0	0	0	0	0	0	0	0
EIF2B3	0	1	0	0	0	0	0	0	0	1	0
EIF2B5	0	1	0	0	0	0	0	0	0	0	0
EIF2S1	1	1	0	0	0	0	0	1	0	0	0
EIF2S2	1	0	0	0	0	0	0	0	0	1	0
EIF2S3	0	1	0	0	0	0	0	0	0	0	0
EIF3E	0	0	0	0	1	0	0	0	0	0	0
EIF3G	1	1	1	0	1	0	0	0	0	0	0
EIF3I	0	0	1	0	0	0	0	0	0	0	0
EIF4A2	1	0	1	0	1	0	1	1	0	0	0
EIF4EBP3	0	0	0	0	1	0	0	0	0	0	0
EIF4H	0	0	0	0	1	0	0	0	0	0	0
EIF6	1	0	0	0	1	0	0	0	0	0	0
ELL3	1	1	0	0	1	0	0	0	0	0	0
ELOVL2	0	1	0	0	1	0	0	0	0	0	0
EMILIN1	0	1	0	0	0	0	0	0	0	0	0
ENG	0	1	0	0	0	0	0	0	0	0	0
EP400	0	1	0	0	1	0	0	0	0	0	0
EPB42	0	1	0	0	1	0	0	0	0	0	0
EPC1	0	0	0	1	1	0	0	0	0	0	0
EPHA10	0	0	0	0	1	0	0	0	0	0	0
EPHA4	0	1	0	0	0	0	0	0	0	0	0
EPHA7	1	1	0	0	0	0	0	0	0	0	0
EPHB3	1	0	0	0	0	0	0	0	0	0	0
EPM2A	0	1	0	0	1	0	0	0	0	0	0
EPM2AIP1	1	1	0	0	0	0	0	0	0	0	0
ERBB3	1	0	0	0	0	0	0	0	0	0	0
ERC1	0	0	0	0	1	0	0	0	0	0	0
ERCC3	1	0	0	0	1	0	0	0	0	0	1
ERCC8	0	1	0	0	0	0	0	0	0	0	0
ERF	1	0	0	0	0	0	0	0	0	0	0
ERLIN1	0	1	0	0	0	0	0	0	0	0	0
ERLIN2	0	1	0	0	0	0	0	0	0	0	0
ERMN	0	0	1	0	0	0	1	0	0	0	0
ERP27	0	0	1	0	0	0	1	0	0	0	0
ESCO1	0	1	0	0	0	0	0	0	0	0	0
ESYT2	0	0	0	0	1	0	0	0	0	0	0
ETHE1	0	1	0	0	1	0	0	0	0	0	0
ETS1	1	1	1	1	1	0	1	0	0	0	1
ETV7	0	0	0	0	1	0	0	0	0	0	0
EVL	0	0	0	0	0	0	0	1	0	0	1
EXOC5	1	1	0	0	0	0	0	0	0	0	0
EXOSC3	0	1	0	0	0	0	0	0	0	0	0
EXOSC5	0	0	0	0	0	0	0	1	1	1	0
EXTL2	0	0	0	0	1	0	0	0	0	0	0
EYA2	0	1	0	0	0	0	0	0	0	1	0
EYA4	0	1	1	0	1	0	0	0	0	1	0
EZH1	1	1	1	0	1	0	0	1	1	0	0
EZR	0	1	0	0	1	0	0	0	0	0	0
F2	1	1	0	0	0	0	0	0	0	0	0
FABP1	0	0	0	0	0	0	0	1	0	0	0
FABP5	0	0	0	0	1	0	0	0	0	0	0
FADS3	0	1	0	0	0	0	0	0	0	0	0
FAH	0	0	0	0	0	0	0	1	0	0	0
FAHD2A	0	1	0	0	0	0	0	0	0	0	0
FAM102B	1	0	0	0	1	0	0	0	0	0	0
FAM107A	0	0	0	0	1	0	0	0	0	0	0
FAM108A1	1	0	0	0	0	0	0	0	0	1	0
FAM109A	1	0	0	0	0	0	0	0	0	0	0
FAM113A	1	0	0	0	1	0	0	0	0	0	0
FAM118A	1	1	1	1	1	0	0	0	0	0	0
FAM120B	0	1	0	0	1	0	0	0	0	0	0
FAM122A	0	1	0	0	0	0	0	0	0	0	0
FAM124A	1	0	0	0	0	0	0	0	0	0	0
FAM129A	1	1	0	0	0	0	0	0	0	1	0
FAM131A	0	0	0	0	0	0	0	0	0	1	0
FAM131B	1	1	1	0	1	0	0	0	0	1	0
FAM131C	1	1	0	0	1	0	0	0	0	1	0
FAM134B	0	0	1	0	1	0	0	1	1	0	0
FAM13A	0	0	0	0	1	0	0	0	0	0	0
FAM154A	0	1	0	0	1	0	0	0	0	0	0
FAM161B	0	1	0	0	0	0	0	0	0	0	0
FAM175B	0	0	0	0	1	0	0	0	0	0	0
FAM177A1	0	0	0	0	0	0	1	0	0	0	0
FAM186B	1	0	0	0	0	0	0	0	0	0	0
FAM189A2	0	0	0	0	1	0	0	0	0	0	0
FAM194A	0	1	0	0	0	0	0	0	0	0	0
FAM19A5	0	1	0	0	0	0	0	0	0	0	0
FAM21A	0	1	0	0	0	0	0	0	0	0	0
FAM40B	1	1	0	0	1	0	0	0	0	0	0
FAM57A	0	1	0	0	0	0	0	0	0	0	0
FAM63A	1	0	0	0	1	0	0	0	0	0	0
FAM81A	0	1	0	0	0	0	0	0	0	0	0
FAM83A	1	0	0	0	1	0	0	0	0	0	0
FAM83F	0	0	0	0	1	0	0	0	0	0	0
FAM92B	0	0	0	0	1	0	0	0	0	0	0
FAM9C	0	1	1	0	1	0	1	0	0	0	0
FARSB	0	1	0	0	1	0	0	0	0	0	0
FBP2	1	1	0	0	1	0	0	0	0	0	0
FBRS	1	0	0	0	1	0	0	0	0	0	0
FBXL4	1	0	0	0	0	0	0	0	0	0	0
FBXL5	1	0	1	0	1	0	0	0	0	0	0
FBXL8	0	1	0	0	0	0	0	0	0	0	0
FBXO25	0	1	0	0	0	0	0	0	0	0	0
FBXO38	0	1	0	0	0	0	0	0	0	0	0
FBXO39	1	0	0	0	0	0	0	0	0	0	0
FBXO44	1	0	0	0	0	0	0	0	0	0	0
FBXW11	1	1	0	0	1	0	0	0	0	0	0
FCER1G	0	0	0	0	1	0	0	0	0	0	0
FCHSD1	0	1	0	0	1	0	0	0	0	0	0
FCHSD2	0	0	0	0	1	0	0	0	0	0	0
FECH	0	0	0	0	1	0	0	0	0	0	0
FEN1	0	1	0	0	0	0	0	0	0	0	0
FETUB	0	0	0	0	0	0	0	0	0	1	0
FEZ1	0	0	1	0	0	0	1	0	0	0	0
FEZF2	0	0	0	0	1	0	0	0	0	0	0
FGF1	1	0	0	0	1	0	0	0	0	0	0
FGF12	0	1	0	0	1	0	0	0	0	0	0
FGF7	0	0	0	0	0	0	1	0	0	0	0
FGFBP1	0	1	0	0	1	0	0	0	0	0	0
FGFR4	0	0	0	0	1	0	0	0	0	0	0
FGL2	1	1	0	0	0	0	0	0	0	0	0
FGR	0	0	0	0	1	0	0	0	0	0	0
FHL3	0	0	1	0	0	0	0	0	0	0	0
FIP1L1	0	1	0	0	1	0	0	0	0	0	0
FKBP6	1	0	0	0	0	0	0	0	0	0	0
FKBP8	1	0	0	0	1	0	0	0	0	0	0
FLII	0	0	0	0	1	0	0	0	0	0	0
FLJ14107	0	0	0	0	1	0	0	0	0	0	0
FLJ25328	1	0	0	0	1	0	0	0	0	0	0
FLJ42258	0	1	0	0	0	0	0	0	0	0	0
FLJ45256	0	1	0	0	0	0	0	0	0	0	0
FLOT2	0	1	0	0	0	0	0	0	0	0	0
FMO5	0	0	0	0	0	0	1	0	0	0	0
FMR1	0	0	0	0	0	0	0	1	0	0	0
FNDC3B	1	0	1	0	1	0	1	1	0	0	0
FNDC8	0	1	0	0	0	0	0	0	0	0	0
FNTB	0	1	1	0	0	0	1	0	0	0	0
FOXP1	0	1	0	0	0	0	0	0	0	0	0
FOXRED1	0	0	0	0	1	0	0	0	0	0	0
FOXRED2	0	0	0	0	1	0	0	0	0	0	0
FPGT	1	1	0	0	0	0	0	0	0	0	0
FRMD8	0	0	1	0	1	0	1	1	1	0	0
FSD1L	0	1	0	0	0	0	0	0	0	0	0
FSIP1	1	0	0	0	1	0	0	0	0	0	0
FTH1	0	0	0	0	0	0	0	1	1	0	0
FUZ	0	0	0	0	1	0	0	0	0	0	0
FXN	0	1	0	0	0	0	0	0	0	0	0
G6PD	0	1	1	0	0	0	1	0	0	1	0
GABARAPL2	0	0	0	0	0	0	0	1	0	0	0
GABBR1	0	0	0	0	1	0	0	0	0	0	0
GABBR2	0	1	0	0	0	0	0	0	0	0	0
GABPA	0	0	0	0	0	0	1	0	0	0	0
GABRG1	0	1	0	0	0	0	0	0	0	0	0
GAGE1	0	0	0	0	1	0	0	0	0	0	0
GAL3ST1	1	1	0	0	0	0	0	0	0	0	0
GALE	1	0	0	0	1	0	1	1	1	0	1
GALK2	1	1	0	0	1	0	1	1	0	1	1
GALNS	1	0	0	0	1	0	0	0	0	0	0
GALNT6	0	0	0	0	1	0	0	0	0	0	0
GALNTL2	0	1	0	0	0	0	0	0	0	0	0
GAPDHS	0	0	0	0	1	0	0	0	0	0	0
GAS2	0	0	1	0	0	0	1	0	0	0	0
GATA1	1	1	0	0	1	0	0	0	0	0	0
GATA5	1	0	0	0	1	0	0	0	0	0	0
GATAD1	0	1	0	0	0	0	0	0	0	0	0
GATS	0	0	0	0	1	0	0	0	0	0	0
GBA2	1	0	0	0	1	0	0	0	0	0	0
GBP2	0	1	0	0	0	0	0	0	0	0	0
GC	0	1	0	0	0	0	0	0	0	0	0
GCAT	1	0	1	0	1	0	0	0	0	0	0
GCFC1	0	0	0	0	1	0	0	0	0	0	0
GCK	1	0	1	0	1	0	1	0	1	0	0
GCLM	0	0	1	0	1	0	0	1	0	0	0
GDF3	1	1	0	0	1	0	0	0	0	0	0
GDI1	0	0	1	0	0	0	1	0	0	1	0
GDI2	0	0	0	0	0	0	1	0	0	0	0
GDPD5	0	1	0	0	0	0	0	1	1	0	0
GEMIN6	0	0	0	0	0	0	0	1	0	0	0
GET4	0	1	0	0	0	0	0	0	0	0	0
GFOD2	1	0	0	0	0	0	0	0	0	1	0
GFPT2	0	1	0	0	0	0	0	0	0	0	0
GFRA1	0	1	0	0	1	0	0	0	0	0	0
GGH	0	1	0	0	1	0	0	0	0	0	0
GHDC	0	1	0	0	0	0	0	0	0	0	0
GIMAP6	0	0	0	0	1	0	0	0	0	0	0
GIMAP7	0	1	0	0	0	0	0	0	0	0	0
GK	0	1	0	0	0	0	0	0	0	0	0
GLB1L3	0	0	0	0	1	0	0	0	0	0	0
GLOD4	1	1	1	0	1	0	0	0	0	0	0
GLRX3	0	0	1	0	0	0	1	0	0	0	0
GLRX5	0	0	1	0	0	0	0	0	0	0	0
GLTP	0	0	0	0	0	0	0	1	1	0	0
GLTPD1	0	0	1	0	0	0	0	0	0	0	0
GLYATL2	1	1	0	0	0	0	0	0	0	0	0
GMDS	1	0	0	0	0	0	0	0	0	0	0
GMEB1	0	0	1	0	0	0	1	0	0	0	0
GMPS	0	1	0	0	0	0	0	0	0	0	0
GNA12	0	0	0	0	1	0	0	0	0	0	0
GNAI2	1	0	0	0	1	0	0	0	0	0	0
GNAI3	1	0	0	0	0	0	0	0	0	0	0
GNAO1	0	1	0	0	0	0	0	0	0	0	0
GNB1L	1	0	0	0	0	0	0	0	0	0	0
GNB3	1	1	0	0	0	0	0	0	0	0	0
GNL3	0	1	0	0	0	0	0	0	0	0	0
GNPDA2	1	0	0	0	0	0	0	1	1	0	0
GNPTG	1	0	0	0	0	0	0	0	0	0	0
GOLGA5	1	0	0	0	0	0	0	0	0	0	0
GOLM1	0	0	0	0	1	0	0	0	0	0	0
GOPC	1	0	1	0	1	0	0	0	0	0	0
GOSR2	0	1	0	0	0	0	0	0	0	0	0
GOT1	0	1	0	0	0	0	0	1	0	0	1
GPAA1	1	0	0	0	0	0	0	0	0	1	0
GPATCH3	0	0	0	0	1	0	0	0	0	0	0
GPCPD1	1	1	0	0	0	0	0	0	0	0	0
GPI	0	1	0	0	1	0	0	0	0	0	0
GPN1	0	1	0	0	0	0	0	0	0	0	0
GPN2	0	1	0	0	0	0	0	0	0	0	0
GPN3	0	1	0	0	0	0	0	0	0	0	0
GPR119	0	0	0	0	0	0	1	1	0	0	0
GPR182	0	1	0	0	0	0	0	0	0	0	0
GPR63	1	0	0	0	0	0	0	0	0	0	0
GPR85	1	0	0	0	1	0	0	0	0	0	0
GPRASP2	0	0	0	0	1	0	0	0	0	0	0
GPRIN2	0	0	0	0	1	0	0	0	0	0	0
GPS1	1	0	0	0	0	0	0	0	0	0	0
GPSM1	0	0	0	0	1	0	0	0	0	0	0
GPSM3	0	0	0	0	1	0	0	0	0	0	0
GRAP2	0	1	0	0	0	0	0	0	0	0	0
GRB2	0	0	0	0	0	0	1	0	0	0	0
GRIK2	0	0	0	0	1	0	0	0	0	0	0
GRK6	1	0	0	0	1	0	0	0	0	0	0
GRM3	1	0	0	0	1	0	0	0	0	0	0
GRWD1	0	0	0	0	1	0	0	0	0	0	0
GSDMB	1	0	1	0	1	0	0	0	0	0	0
GSDMC	0	1	0	0	0	0	0	0	0	0	0
GSDMD	0	1	0	0	0	0	0	0	0	0	0
GSG1L	1	0	0	0	1	0	0	0	0	0	0
GSK3A	1	0	0	0	0	0	0	0	0	0	0
GSK3B	1	1	0	0	1	0	0	1	0	0	0
GSN	0	0	0	0	1	0	0	0	0	0	0
GSTA1	0	0	0	0	0	0	0	1	1	0	1
GSTA3	0	0	0	0	0	0	0	1	0	0	0
GSTA4	0	0	0	0	0	0	0	1	0	0	1
GSTM3	0	0	1	0	0	0	0	0	0	1	0
GSTM4	1	0	1	0	0	0	1	0	1	1	0
GSTM5	0	0	1	0	0	0	0	1	1	1	0
GSTZ1	0	0	0	0	0	0	0	1	0	0	1
GTF2B	0	0	0	0	1	0	0	0	0	0	0
GTF2H2	0	1	0	0	0	0	0	0	0	0	0
GTF2H3	0	0	0	0	1	0	0	0	0	0	0
GTF2H5	0	0	0	0	0	0	0	0	1	0	0
GTF2I	1	0	1	0	1	0	1	0	0	0	0
GTF2IRD2	1	1	1	1	1	0	1	0	0	0	0
GTPBP3	0	1	0	0	0	0	0	0	0	0	0
GUK1	1	0	0	0	1	0	0	1	0	0	1
GYG1	0	0	0	0	0	0	1	0	0	0	0
GYG2	0	0	0	0	0	0	1	0	0	0	0
H1F0	0	0	0	0	1	0	0	0	0	0	0
H1FOO	0	0	0	1	1	0	0	0	0	0	0
H2AFZ	1	0	1	0	0	0	0	0	0	0	0
HAAO	1	0	0	0	1	0	0	1	0	0	0
HABP2	0	0	0	0	1	0	0	0	0	0	0
HADHB	0	1	0	0	0	0	0	0	0	0	0
HAND2	0	0	0	0	1	0	0	0	0	0	0
HAPLN1	1	0	0	0	0	0	0	0	0	0	0
HAPLN3	0	0	0	0	1	0	0	0	0	0	0
HARS	1	1	0	0	0	0	0	0	0	1	0
HAUS6	1	0	0	0	1	0	0	0	0	0	0
HAVCR2	0	0	0	0	1	0	0	0	0	0	0
HBG1	1	1	0	0	0	0	0	0	0	0	0
HBZ	1	0	0	0	0	0	0	1	0	0	1
HCFC2	0	1	0	0	0	0	0	0	0	0	0
HCLS1	0	0	0	0	1	0	0	0	0	0	0
HDAC6	1	0	0	0	0	0	0	0	0	0	0
HDAC8	1	1	0	0	0	0	0	0	0	1	0
HDGF2	0	0	1	0	0	0	0	0	0	0	0
HELQ	0	0	0	0	1	0	0	0	0	0	0
HEMGN	1	0	0	0	1	0	0	0	0	0	0
HENMT1	0	0	1	0	1	0	1	0	0	0	0
HES1	0	1	0	0	0	0	0	0	0	0	0
HEY2	0	0	0	0	1	0	0	0	0	0	0
HGSNAT	0	0	0	0	1	0	0	0	0	0	0
HHLA3	0	0	0	0	1	0	0	0	0	0	0
HIC2	1	0	0	0	0	0	0	0	0	0	0
HINFP	0	0	0	0	1	0	0	0	0	0	0
HIPK4	1	0	0	0	1	0	0	0	0	0	0
HJURP	0	0	0	0	0	0	0	0	0	1	0
HK1	0	0	0	0	1	0	0	0	0	0	0
HLA-DMB	0	0	0	0	1	0	0	0	0	0	0
HLA-DOA	0	0	0	0	1	0	0	0	0	0	0
HLA-E	0	0	0	0	1	0	0	0	0	0	0
HMG20A	0	1	0	0	1	0	0	0	0	0	0
HN1	0	1	0	0	1	0	0	0	0	0	0
HNMT	1	0	0	0	1	0	0	0	1	0	0
HNRNPAB	1	1	0	0	1	0	0	0	0	0	0
HNRNPC	0	1	0	0	0	0	0	0	0	0	0
HNRNPD	0	0	0	0	1	0	0	0	0	0	0
HNRNPK	0	1	1	0	1	0	0	0	0	0	0
HNRNPR	1	1	1	0	0	0	0	0	0	0	0
HNRNPUL1	0	0	0	0	1	0	0	0	0	0	0
HOGA1	0	0	0	0	1	0	0	0	0	0	0
HOMER2	1	0	0	0	1	0	0	0	0	0	0
HOMER3	0	1	0	0	1	0	0	0	0	0	0
HOOK3	1	0	0	0	1	0	0	0	0	0	0
HORMAD2	0	1	0	0	0	0	0	0	0	0	0
HP	1	0	0	0	1	0	0	0	0	0	0
HPCA	0	0	0	0	1	0	0	0	0	0	0
HPD	0	0	0	0	1	0	0	0	0	0	0
HPX	1	1	0	0	0	0	0	0	0	0	0
HRAS	0	0	0	0	1	0	0	0	0	1	0
HS1BP3	0	1	1	0	1	0	1	0	0	0	0
HS3ST1	0	0	0	0	1	0	0	0	0	0	0
HSD17B14	0	0	1	0	1	0	0	0	0	0	0
HSD17B7	0	0	0	0	0	0	0	1	0	0	0
HSD17B8	0	0	0	0	1	0	0	0	0	0	0
HSD3B1	1	1	0	0	0	0	0	0	0	0	0
HSD3B2	1	0	0	0	0	0	0	1	1	0	0
HSF1	1	1	1	1	1	0	1	0	0	1	1
HSFX1	0	0	0	0	1	0	0	0	0	0	0
HSFY2	1	1	0	1	1	0	0	1	0	0	0
HSH2D	0	1	0	0	1	0	0	0	0	0	0
HSP90B1	0	0	0	0	0	0	1	0	0	0	0
HSPA13	0	0	0	0	1	0	0	0	0	0	0
HSPA2	0	0	0	0	1	0	0	0	0	0	0
HSPA8	1	0	0	0	1	0	0	0	0	0	0
HSPB8	1	1	0	0	1	0	0	1	0	1	0
HSPE1	0	0	0	0	1	0	0	0	0	0	0
HUS1	0	1	0	0	1	0	0	0	0	0	0
ICAM1	0	0	0	0	1	0	0	0	0	0	0
ICAM3	0	1	0	0	0	0	0	0	0	0	0
ICAM4	1	1	0	0	0	0	0	0	0	0	0
IDH1	1	1	0	0	1	0	0	0	0	0	0
IDH3A	1	0	1	0	1	0	0	0	0	0	0
IDH3G	0	0	0	0	1	0	0	0	0	0	0
IDO1	1	0	1	0	0	0	1	1	0	0	1
IDS	0	0	0	0	1	0	0	0	0	0	0
IFI35	0	1	0	0	1	0	0	0	0	0	0
IFI44	1	0	0	0	0	0	0	0	0	1	0
IFIT1	0	1	0	0	0	0	0	0	0	0	0
IFIT2	0	1	0	0	1	0	0	0	0	0	0
IFIT3	0	0	1	0	0	0	1	0	0	0	0
IFT43	0	1	0	0	0	0	0	0	0	0	0
IFT52	0	1	0	0	0	0	0	0	0	0	0
IFT81	0	0	0	0	1	0	0	0	0	0	0
IGFBP2	0	0	0	0	1	0	0	0	0	0	0
IGFBP4	0	1	0	0	0	0	0	0	0	0	0
IGFBP5	1	1	0	0	1	0	0	0	0	0	0
IGHG1	1	1	0	0	1	0	0	0	0	1	0
IGHG4	0	0	0	0	1	0	0	0	0	0	0
IGHM	1	1	0	0	0	0	0	0	0	0	1
IGHV4-31	0	0	0	0	0	0	0	0	0	1	0
IGKC	1	1	0	0	1	0	0	1	0	1	0
IGL@	1	0	0	0	1	0	0	0	0	0	0
IKBKB	1	1	0	1	0	0	0	0	0	0	1
IKZF1	1	0	0	0	0	0	0	0	0	0	0
IKZF2	0	1	0	0	0	0	0	0	0	0	0
IL10	0	1	0	0	0	0	0	0	0	0	0
IL12A	0	0	0	0	1	0	0	0	0	0	0
IL12RB1	1	0	0	0	0	0	0	0	0	0	0
IL17RA	1	1	0	0	1	0	0	0	0	0	0
IL32	0	1	0	0	0	0	0	0	0	0	0
IL37	0	0	0	0	0	0	0	1	0	0	0
IL8	0	1	0	0	1	0	0	0	0	0	0
ILK	1	0	0	0	1	0	0	0	0	0	0
ILKAP	1	0	0	0	1	0	0	0	0	0	0
INPP5A	0	0	0	0	1	0	0	0	0	1	0
INPP5E	0	1	0	0	0	0	0	0	0	0	0
IP6K1	0	1	0	0	1	0	0	0	0	0	0
IQCK	0	0	0	0	1	0	0	0	0	0	0
IQUB	1	1	0	0	1	0	0	0	0	0	0
IRF3	0	1	0	0	1	0	0	0	0	0	0
IRF4	0	1	0	0	0	0	0	0	0	0	0
IRF9	0	1	0	0	0	0	0	0	0	0	0
IRGC	0	0	0	0	1	0	0	0	0	0	0
ISCA2	0	0	0	0	1	0	0	0	0	0	0
ISG15	1	0	0	0	1	0	0	0	0	0	0
ISM2	0	1	0	0	0	0	0	0	0	0	0
IST1	0	1	0	0	0	0	0	0	0	1	0
ISY1	0	0	1	0	0	0	0	0	0	0	0
ITGB1	0	1	0	0	0	0	0	0	0	0	0
ITGB3BP	0	1	0	0	0	0	0	0	0	0	0
ITGB8	1	0	0	0	1	0	0	0	0	0	0
ITM2C	0	1	0	1	1	0	0	0	0	0	0
ITPA	0	1	0	0	0	0	0	0	0	0	0
IVD	1	1	0	0	1	0	0	0	0	0	0
JAM2	0	1	0	0	1	0	0	0	0	0	0
JKAMP	0	1	0	0	1	0	0	0	0	0	0
KBTBD12	1	0	0	0	0	0	0	0	0	0	0
KBTBD6	0	1	0	0	1	0	0	0	0	0	0
KCNAB1	1	1	0	0	0	0	0	0	0	0	1
KCNAB2	0	1	0	0	1	0	0	1	0	0	1
KCNIP3	0	1	0	0	1	0	0	0	0	0	0
KCNJ13	0	0	0	0	1	0	0	0	0	0	0
KCNJ3	1	1	0	0	0	0	0	0	0	0	0
KCNJ8	0	1	0	0	0	0	0	0	0	0	0
KCNK10	0	1	0	0	1	0	0	0	0	0	0
KCNMB2	0	0	0	0	1	0	0	0	0	0	0
KCNMB4	0	1	0	0	0	0	0	0	0	0	0
KCNRG	0	1	0	0	0	0	0	0	0	0	0
KCNS3	0	1	0	0	1	0	0	0	0	0	0
KCNV1	0	0	0	0	1	0	0	0	0	0	0
KCTD17	1	0	0	0	1	0	0	0	0	0	0
KCTD18	0	0	0	0	1	0	0	0	0	0	0
KCTD4	1	0	0	0	0	0	0	0	0	0	0
KCTD5	0	0	1	0	1	0	0	0	0	0	0
KEAP1	0	1	1	0	0	0	0	0	0	0	0
KHK	1	0	0	0	0	0	0	0	0	0	0
KIAA0226L	1	1	0	0	0	0	0	0	0	0	0
KIAA1143	0	0	0	0	1	0	0	0	0	0	0
KIAA1147	1	0	0	0	1	0	0	0	0	1	0
KIAA1257	0	1	0	0	0	0	0	1	0	0	1
KIAA1456	0	0	0	0	1	0	0	0	0	0	0
KIAA1539	1	0	0	0	0	0	0	0	0	0	0
KIAA1598	0	0	0	0	1	0	0	0	0	0	0
KIAA1958	1	0	0	0	0	0	0	0	0	0	0
KIAA1967	0	0	1	0	0	0	0	0	0	0	0
KLF4	0	1	0	0	0	0	0	0	0	0	0
KLHDC2	0	1	0	0	0	0	0	0	0	0	0
KLHDC3	0	1	0	0	0	0	0	0	0	0	0
KLHL10	1	0	0	1	1	0	0	0	0	0	0
KLHL36	0	1	0	0	0	0	0	0	0	0	0
KLK1	0	0	0	0	1	0	0	0	0	0	0
KLK6	0	1	0	0	0	0	0	0	0	0	0
KLK7	1	0	0	0	0	0	0	0	0	0	0
KLRG1	0	1	0	0	0	0	0	0	0	0	0
KNG1	1	0	0	0	0	0	0	0	0	0	0
KPNA1	1	1	0	0	1	0	0	0	0	0	0
KPNA2	1	0	0	0	1	0	0	0	0	0	0
KPNA4	1	1	0	0	1	0	0	0	0	0	0
KREMEN2	1	0	0	0	1	0	0	0	0	0	0
KRT15	0	1	0	0	0	0	0	1	0	0	0
KRT4	0	1	0	0	0	0	0	0	0	0	0
KRTAP19-7	0	1	0	0	0	0	0	0	0	0	0
KTI12	1	0	0	0	1	0	0	0	0	0	0
KYNU	1	0	0	0	1	0	0	0	0	0	0
Klkbl4	0	0	0	0	1	0	0	0	0	0	0
L2HGDH	1	1	1	0	1	0	0	0	0	0	0
LACTB	0	0	0	0	1	0	0	0	0	0	0
LAD1	1	0	0	0	0	0	0	0	0	0	0
LAMP3	1	0	0	0	1	0	0	0	0	0	0
LAMTOR2	0	1	0	0	0	0	0	0	0	0	0
LAMTOR3	0	0	0	0	0	0	0	1	0	0	0
LAPTM5	0	1	0	0	0	0	0	0	0	0	0
LAS1L	1	0	0	0	1	0	0	0	0	0	0
LASP1	0	0	0	0	1	0	0	0	0	0	0
LCAT	0	1	0	0	0	0	0	0	0	0	0
LDHAL6A	0	0	0	0	1	0	0	0	0	0	0
LDHAL6B	0	1	0	0	0	0	0	0	0	0	0
LECT1	0	1	0	0	1	0	0	0	0	0	0
LEMD1	0	1	0	0	1	0	0	0	0	0	0
LEPREL1	1	1	0	0	1	0	0	0	0	0	0
LETM1	1	0	0	1	1	0	1	0	0	0	0
LGALS3	0	1	0	0	1	0	0	0	0	0	0
LGALSL	0	0	0	0	1	0	0	0	0	0	0
LGTN	0	1	0	0	1	0	0	0	0	0	0
LINC00319	0	1	0	0	0	0	0	0	0	0	0
LINC00471	1	0	0	0	0	0	0	0	0	0	0
LMO1	0	0	0	0	1	0	0	0	0	0	0
LMO2	0	1	0	0	0	0	0	0	0	0	0
LMOD3	0	1	0	0	0	0	0	0	0	0	0
LNX1	0	0	0	0	1	0	0	0	0	0	0
LOC112703	0	0	0	0	1	0	0	0	0	0	0
LOC113179	1	0	1	0	1	0	0	1	0	0	1
LOC113386	0	0	0	0	1	0	0	1	0	0	0
LOC138046	0	1	0	0	0	0	0	0	0	0	0
LOC144097	0	0	1	0	0	0	0	0	0	0	0
LOC196463	1	0	0	0	0	0	0	0	0	0	0
LOC197350	1	0	0	0	0	0	0	0	0	0	0
LOC284297	0	0	0	0	0	0	0	1	0	0	0
LOC285141	1	1	0	0	0	0	1	0	0	0	0
LOC286016	0	0	0	0	0	0	0	1	1	0	0
LOC374395	0	1	0	0	0	0	1	0	0	0	0
LOC387793	1	0	0	0	0	0	0	0	0	0	0
LOC440295	0	0	1	0	1	0	0	0	0	0	0
LOC441046	0	1	0	0	0	0	0	0	0	0	0
LOC51035	0	1	0	0	1	0	0	0	0	0	0
LOC51136	0	0	0	0	1	0	0	0	0	0	0
LOC51233	0	0	0	0	1	0	0	0	0	0	0
LOC554202	0	0	1	0	0	0	1	0	0	0	0
LOC554207	0	1	0	0	0	0	0	0	0	0	0
LOC554235	1	0	0	0	0	0	0	0	0	0	0
LOC595101	1	1	0	0	1	0	0	0	0	0	0
LOC91461	1	0	0	0	0	0	0	0	0	0	0
LOH12CR1	0	1	0	0	0	0	0	0	0	0	0
LOXHD1	0	1	0	0	0	0	0	0	0	0	0
LPAR4	0	0	1	0	0	0	0	1	0	1	0
LPIN1	1	0	0	0	0	0	0	0	0	0	0
LPL	1	0	0	0	0	0	0	0	0	0	0
LRFN5	1	1	0	0	0	0	0	0	0	0	0
LRRC14	0	1	0	0	0	0	0	0	0	0	0
LRRC23	0	0	1	0	0	0	1	0	0	0	0
LRRC25	0	0	0	0	1	0	0	0	0	0	0
LRRC42	0	0	0	0	1	0	0	0	0	0	0
LRRC48	1	1	1	0	1	0	1	0	0	1	0
LRRC57	1	0	0	0	1	0	0	0	0	0	0
LSP1	1	0	1	0	1	0	0	0	0	0	0
LST1	1	0	0	0	0	0	0	0	0	0	0
LTF	0	0	0	0	0	0	0	0	0	1	0
LUM	1	0	0	0	0	0	0	0	0	0	0
LUZP1	0	1	0	0	0	0	0	0	0	0	0
LXN	0	1	0	0	0	0	0	0	0	0	0
LYPLA2	0	0	0	0	1	0	0	0	0	0	0
LYPLAL1	1	1	0	0	0	0	0	1	1	1	1
LZTFL1	1	1	0	0	1	0	0	0	0	0	0
LZTS2	0	1	0	0	0	0	0	0	0	0	0
MAD2L1	1	0	0	0	0	0	0	0	0	0	0
MAGEA12	0	0	0	0	0	0	0	0	0	1	0
MAGEA2B	1	0	0	0	1	0	0	0	0	0	0
MAGEA4	0	1	1	1	1	0	1	0	0	0	0
MAGEA6	1	0	0	0	1	0	0	0	0	0	0
MAGEB1	1	1	0	0	1	0	0	0	0	0	0
MAGEB4	0	1	0	0	1	0	0	0	0	0	0
MAGEC2	1	0	0	0	1	0	0	0	0	0	0
MAGOHB	0	1	0	0	0	0	0	0	0	0	0
MAL2	0	1	0	0	0	0	0	0	0	0	0
MAP1LC3B	0	0	0	0	1	0	0	0	0	0	0
MAP1LC3C	1	1	0	0	1	0	0	0	0	0	0
MAP2K5	1	0	0	0	1	0	0	0	0	0	0
MAP3K11	1	0	0	0	0	0	0	0	0	0	0
MAP3K7	0	0	0	0	1	0	0	0	0	0	0
MAPK1	1	1	0	0	1	0	0	0	0	0	0
MAPK10	1	1	0	0	0	0	0	0	0	1	1
MAPK11	0	0	1	0	0	0	1	1	0	0	0
MAPK12	0	0	1	0	0	0	0	0	0	0	0
MAPK14	0	0	1	0	0	0	0	0	0	0	0
MAPK1IP1L	0	0	0	0	0	0	0	1	1	0	0
MAPK3	1	0	1	1	1	0	1	1	0	0	1
MAPK7	0	1	0	0	1	0	0	0	0	0	0
MAPK8IP2	1	0	0	1	1	0	0	0	0	0	0
MAPKAPK3	0	1	0	0	0	0	0	1	0	0	0
MAPRE2	0	1	0	0	0	0	0	0	0	0	0
2012-03-02	0	0	0	0	1	0	0	0	0	0	0
MASP1	1	0	1	0	1	0	1	0	0	0	0
MAT2B	0	0	0	0	1	0	0	0	0	0	0
MAX	0	1	0	0	0	0	0	0	0	0	0
MBIP	1	0	0	0	0	0	0	0	0	0	0
MCC	0	1	0	0	1	0	0	0	0	0	0
MCCC1	0	0	0	0	1	0	0	0	0	0	0
MCFD2	0	0	0	0	1	0	0	0	1	0	0
MCM7	1	1	1	0	0	0	1	1	0	0	0
MCM8	0	1	0	0	0	0	0	0	0	0	0
MDH1	0	0	0	0	1	0	0	0	0	0	0
MDH2	0	1	0	0	1	0	0	0	0	0	0
MDM2	0	0	0	0	1	0	0	0	0	0	0
MECR	1	0	0	0	1	0	0	0	0	0	0
MED1	1	0	1	0	0	0	1	0	0	1	0
MED22	0	0	0	0	1	0	0	0	0	0	0
MED7	1	0	1	0	1	0	0	0	0	0	0
MED8	0	1	0	0	1	0	0	0	0	0	0
MEF2C	1	0	0	0	0	0	0	0	0	1	0
MEMO1	1	0	0	0	1	0	0	0	0	0	0
MEOX2	0	0	0	0	1	0	0	0	0	0	0
MEPCE	0	0	0	0	1	0	0	0	0	0	0
MESDC2	0	1	0	0	0	0	0	0	0	0	0
METAP2	0	1	0	0	0	0	0	0	0	0	0
METTL1	0	0	0	0	1	0	0	0	0	0	0
METTL16	1	0	0	0	0	0	0	0	0	1	0
METTL19	0	1	0	0	0	0	0	0	0	0	0
METTL21A	1	0	0	0	1	0	0	0	0	1	0
METTL21B	0	0	0	0	1	0	0	0	0	0	0
METTL6	0	1	0	0	0	0	0	0	0	0	0
METTL7A	0	0	0	0	1	0	0	0	0	0	0
MFAP3L	0	0	1	0	1	0	1	0	0	0	0
MFN1	0	1	0	0	0	0	0	0	0	0	0
MFSD2A	0	1	0	0	0	0	0	0	0	0	0
MGC16025	0	1	0	0	0	0	0	0	0	0	0
MGC16075	1	0	0	0	1	0	0	0	0	0	0
MGC16291	1	0	0	0	1	0	0	0	0	1	0
MGC23270	0	0	1	0	1	0	0	1	1	0	0
MGEA5	1	0	0	0	0	0	0	0	0	0	0
MGMT	0	0	0	0	1	0	0	0	0	0	0
MIA	0	0	1	0	0	0	0	0	0	0	0
MICU1	0	0	0	0	1	0	0	0	0	0	0
MIPOL1	0	0	0	0	1	0	0	0	0	0	0
MIS18BP1	1	1	0	0	1	0	0	0	0	1	0
MITF	1	1	0	0	1	0	0	0	0	0	0
MKNK1	1	0	0	0	1	0	0	0	0	0	0
MLF2	1	1	1	0	0	0	0	0	0	0	0
MLIP	0	0	1	0	0	0	0	0	0	1	0
MLX	0	0	0	0	1	0	0	0	0	0	0
MMP1	1	1	0	0	1	0	0	0	0	0	0
MMP13	1	1	0	0	1	0	0	0	0	0	0
MMP19	1	0	0	0	0	0	0	0	0	0	0
MMP23B	1	0	0	0	1	0	0	0	0	0	0
MND1	0	1	0	0	0	0	0	0	0	0	0
MOBKL2A	0	1	0	0	0	0	0	0	0	0	0
MOCS3	1	0	0	0	1	0	0	0	0	0	0
MORN1	0	0	0	0	1	0	0	0	0	0	0
MORN3	0	1	0	0	0	0	0	0	0	0	0
MPDU1	0	1	0	0	0	0	0	0	0	0	0
MPHOSPH8	1	0	0	0	1	0	0	0	0	0	0
MPI	0	0	0	0	1	0	0	0	0	0	0
MPP1	1	1	0	0	0	0	0	0	0	1	0
MPPED2	0	1	0	0	0	0	0	0	0	0	0
MPST	1	0	1	0	0	0	1	1	1	0	0
MRE11A	0	0	0	0	1	0	0	0	0	0	0
MREG	1	0	0	0	1	0	0	0	0	0	0
MRFAP1L1	0	0	0	0	1	0	0	0	0	0	0
MRM1	1	0	0	0	0	0	0	0	0	0	0
MRO	0	1	0	0	0	0	0	0	0	0	0
MRPL1	1	0	0	0	0	0	0	0	0	0	0
MRPL12	0	0	0	0	1	0	0	0	0	0	0
MRPL24	0	1	0	0	0	0	0	0	0	0	0
MRPS10	0	0	0	0	1	0	0	0	0	0	0
MRPS18A	0	1	0	0	0	0	0	0	0	0	0
MRPS23	1	1	0	0	0	0	0	0	0	1	0
MRPS30	0	1	0	0	0	0	0	0	0	0	0
MRPS5	0	0	0	0	1	0	0	0	0	0	0
MRTO4	1	1	0	0	1	0	0	0	0	0	0
MSH2	0	0	0	0	1	0	0	0	0	0	0
MSRB3	0	0	0	0	1	0	0	0	0	0	0
MSTO1	0	1	0	0	0	0	0	0	0	0	0
MT1F	0	0	0	0	0	0	0	1	1	1	0
MT1H	0	0	0	0	0	0	0	0	1	0	0
MT1X	0	0	0	0	0	0	0	1	0	0	0
MTCP1	1	1	1	0	1	0	0	0	0	1	0
MTERFD3	0	0	0	0	1	0	0	0	0	0	0
MTFMT	0	1	0	0	0	0	0	0	0	0	0
MTHFD1L	1	0	0	0	1	0	0	0	0	0	0
MTL5	1	0	1	0	1	0	1	0	0	0	0
MTMR12	1	1	0	1	1	0	0	0	0	0	0
MTMR2	0	0	1	0	1	0	1	0	0	0	0
MTMR4	1	0	0	0	0	0	0	0	0	0	0
MTUS1	0	0	1	0	0	0	1	0	0	0	0
MTUS2	0	0	0	0	0	0	1	0	0	0	0
MUC7	1	1	0	0	1	0	0	0	0	0	0
MUM1	0	0	0	0	1	0	0	0	0	0	0
MUM1L1	1	0	0	0	0	0	0	0	0	0	0
MYEF2	0	1	0	0	0	0	0	0	0	0	0
MYF6	0	1	0	0	1	0	0	0	0	0	0
MYL1	0	1	1	0	0	0	1	0	0	0	0
MYL2	0	0	0	0	1	0	0	0	0	0	0
MYL3	0	0	1	0	0	0	0	0	0	0	0
MYL4	0	0	1	0	0	0	0	0	0	0	0
MYL6	0	0	1	0	0	0	1	0	0	0	0
MYO1B	0	0	0	0	0	0	0	0	0	1	0
MYO3A	0	1	0	0	1	0	0	0	0	0	0
MYOT	1	1	0	0	1	0	0	0	0	0	0
MZF1	1	1	0	0	1	0	0	0	0	0	0
N.D.	1	1	1	1	1	0	0	1	1	1	0
NAA40	0	0	0	0	1	0	0	0	0	0	0
NAA50	0	0	0	0	1	0	0	0	0	0	0
NAAA	0	0	0	0	1	0	0	0	0	0	0
NACA2	1	1	0	0	0	0	0	0	0	0	0
NADSYN1	1	0	0	0	1	0	0	0	0	0	0
NAE1	0	1	0	0	0	0	0	0	0	0	0
NAGK	1	1	0	0	0	0	0	1	0	1	0
NAP1L2	0	0	0	0	1	0	0	0	0	0	0
NAP1L3	1	0	1	0	0	0	1	0	0	0	0
NAPB	1	0	1	0	0	0	1	0	0	0	0
NAPSA	0	0	0	0	1	0	0	0	0	0	0
NARF	0	0	0	0	1	0	0	0	0	0	0
NARFL	0	1	0	0	0	0	0	0	0	0	0
NASP	0	0	0	0	0	0	1	0	0	0	0
NAT1	0	0	1	0	0	0	1	1	1	0	0
NBPF22P	0	0	1	0	1	0	0	0	0	0	0
NBPF3	0	0	0	0	1	0	0	0	0	0	0
NCALD	0	0	0	0	0	0	0	1	0	0	0
NCK2	0	0	0	0	1	0	0	0	0	0	0
NCLN	1	0	0	0	1	0	0	0	0	0	0
NDOR1	0	1	0	0	0	0	0	0	0	0	0
NDP	1	1	1	1	1	0	1	1	1	1	1
NDRG1	0	0	0	0	1	0	1	0	0	0	0
NDRG2	0	0	0	0	1	0	0	0	0	0	0
NDUFV1	0	1	0	0	0	0	0	0	0	0	0
NECAB3	0	0	0	0	1	0	0	0	0	0	0
NECAP1	0	0	0	0	1	0	0	0	0	0	0
NEIL2	0	0	0	0	1	0	0	0	0	0	0
NEK10	1	0	0	0	0	0	0	0	0	0	0
NEK11	1	1	0	0	1	0	0	0	0	0	0
NEUROD2	0	1	0	0	0	0	0	0	0	0	0
NF2	0	0	0	0	1	0	0	0	0	0	0
NFATC3	1	0	0	0	0	0	1	0	0	0	0
NFE2	0	1	0	0	0	0	0	0	0	0	0
NFKB1	1	1	1	0	1	0	0	0	0	0	0
NFKBIA	1	0	1	0	1	0	1	0	0	0	0
NFU1	0	0	0	0	0	0	0	0	1	0	0
NHEJ1	0	1	0	0	1	0	0	0	0	0	0
NHP2L1	1	1	0	0	1	0	0	0	0	0	0
NIM1	0	1	0	0	0	0	0	0	0	0	0
NIP7	1	0	0	0	0	0	0	1	0	1	0
NIPA1	0	1	0	0	1	0	0	0	0	0	0
NIPSNAP1	0	0	0	0	1	0	0	0	0	0	0
NIT1	1	1	0	0	0	0	0	0	0	0	0
NIT2	0	0	0	0	1	0	0	0	0	0	0
NKD2	0	0	0	0	1	0	0	0	0	0	0
NKIRAS1	1	0	0	0	0	0	0	0	0	0	0
NLGN3	0	1	0	0	0	0	0	0	0	0	0
NLK	0	1	0	0	0	0	0	0	0	0	0
NLRP2	0	0	0	0	1	0	0	0	0	0	0
NME1	1	1	0	0	0	0	0	1	0	0	0
NME2	1	0	0	0	0	0	0	1	0	1	0
NME5	1	1	0	0	0	0	1	1	0	0	0
NMRAL1	0	1	0	0	1	0	0	0	0	0	0
NMT2	0	0	0	0	1	0	0	0	0	0	0
NOC4L	0	1	0	0	0	0	0	0	0	0	0
NOL3	1	0	0	0	0	0	0	0	0	0	0
NOSIP	1	1	0	0	0	0	0	0	0	0	0
NOTUM	0	0	0	0	1	0	0	0	0	0	0
NPC2	0	1	0	0	0	0	0	0	0	0	0
NPFF	1	0	0	0	0	0	0	0	0	0	0
NPM1	0	0	1	0	0	0	1	0	0	0	0
NPM3	0	0	1	0	0	0	0	0	0	0	0
NPR2	0	1	0	0	0	0	0	0	0	0	0
NQO1	0	0	0	0	0	0	0	0	0	1	0
NR0B2	1	0	1	0	0	0	0	0	0	1	0
NR1D1	1	0	0	0	0	0	0	0	0	0	0
NR2C2AP	0	0	0	0	0	0	0	0	1	0	0
NR3C1	1	1	0	0	1	0	0	0	0	0	0
NR4A2	0	1	0	0	1	0	0	0	0	0	0
NRBP2	1	0	0	0	0	0	0	0	0	1	0
NRGN	0	1	0	0	1	0	0	0	0	0	0
NRN1L	0	0	0	0	1	0	0	0	0	0	0
NSDHL	1	0	0	0	0	0	0	1	0	1	0
NSMCE4A	0	0	0	0	1	0	0	0	0	0	0
NSUN3	0	0	0	0	1	0	0	0	0	0	0
NSUN5P1	0	0	0	0	0	0	0	0	0	1	0
NSUN7	1	0	0	0	1	0	0	0	0	0	0
NT5C3	0	0	0	0	0	0	0	1	0	0	0
NT5E	1	1	0	0	1	0	0	0	0	0	0
NTAN1	0	1	0	0	0	0	0	0	0	0	0
NUB1	0	1	0	0	1	0	0	0	0	0	0
NUDCD2	0	0	1	0	0	0	1	0	0	0	0
NUDT2	0	1	1	0	0	0	0	0	0	0	0
NUDT3	0	0	0	0	1	0	0	0	0	0	0
NUDT4	0	1	0	0	0	0	0	0	0	0	0
NUDT9P1	1	0	1	0	0	0	0	0	0	0	0
NUF2	1	0	0	0	0	0	0	0	0	0	0
NUMBL	0	0	0	0	1	0	0	0	0	0	0
NUP54	0	0	0	0	0	0	0	0	0	1	0
NUP62CL	0	0	0	0	1	0	0	0	0	0	0
NXF2	0	0	0	0	1	0	0	0	0	0	0
NXF3	0	0	0	0	1	0	0	0	0	0	0
OAS2	1	1	0	0	1	0	0	0	0	0	0
ODF3L2	1	0	0	0	0	0	0	0	0	0	0
OGFR	0	0	1	0	0	0	0	0	0	0	0
OGN	0	0	0	0	1	0	0	0	0	0	0
OLFM1	0	0	0	0	1	0	0	0	0	0	0
OLFML3	0	0	0	0	1	0	0	0	0	0	0
OLIG2	0	1	0	0	1	0	0	0	0	0	0
OMG	0	1	0	0	1	0	0	0	0	0	0
OPHN1	1	1	0	0	0	0	0	0	0	0	0
OPRL1	0	1	0	0	1	0	0	0	0	0	0
OPTN	0	0	1	0	1	0	1	0	0	0	0
OR10H5	0	1	0	0	1	0	0	0	0	0	0
OR2A12	0	1	0	0	1	0	0	0	0	0	0
OR2T35	0	0	0	0	1	0	0	0	0	0	0
OR3A3	0	0	0	0	1	0	0	0	0	0	0
OR4C15	0	1	0	0	0	0	0	0	0	0	0
OR56A4	0	1	0	0	0	0	0	0	0	0	0
OR5AN1	0	1	0	0	1	0	0	0	0	0	0
OR5T1	0	0	0	0	1	0	0	0	0	0	0
OR7E91P	0	1	0	0	0	0	0	0	0	0	0
OR8D1	0	1	0	0	0	0	0	0	0	0	0
OR8D4	0	0	0	0	1	0	0	0	0	0	0
OSBPL10	0	1	0	0	0	0	0	0	0	0	0
OSBPL11	1	1	0	0	0	0	0	0	0	0	0
OSBPL9	1	1	0	1	1	0	0	0	0	0	0
OSCP1	0	1	0	0	1	0	0	0	0	0	0
OSR2	0	1	0	0	0	0	0	0	0	0	0
OTOGL	1	0	0	0	0	0	0	0	0	0	0
OTUB1	1	0	1	0	0	0	1	0	0	0	0
OTUB2	0	1	0	0	0	0	0	0	0	0	0
OTUD7B	1	1	0	0	1	0	0	0	0	0	0
OVOL2	0	0	0	0	1	0	0	0	0	0	0
OXCT2	0	0	0	0	1	0	0	0	0	0	0
OXNAD1	0	0	0	0	1	0	0	0	0	0	0
P2RX4	0	1	0	0	1	0	0	0	0	0	0
P2RX7	0	0	0	0	1	0	0	0	0	0	0
P2RY8	0	1	0	0	0	0	0	0	0	0	0
P4HB	0	0	1	0	0	0	1	0	0	0	0
P4HTM	1	0	0	0	0	0	0	0	0	0	0
PAAF1	1	0	0	0	1	0	0	0	0	0	0
PACSIN2	1	1	1	0	0	0	1	1	0	0	0
PAF1	0	1	0	0	0	0	0	0	0	0	0
PAGE2	0	0	0	0	0	0	1	0	0	0	0
PAGE5	0	0	0	0	0	0	0	0	0	0	1
PAH	0	0	0	0	1	0	0	0	0	0	0
PAIP1	0	0	1	0	1	0	1	0	0	0	0
PANX1	0	1	0	0	0	0	0	0	0	0	0
PAPSS2	0	1	0	0	1	0	0	0	0	0	0
PARD6A	0	0	0	0	1	0	0	0	0	0	0
PARP11	0	0	0	0	1	0	0	0	0	0	0
PARS2	0	0	0	0	1	0	0	0	0	0	0
PARVA	0	0	0	0	1	0	0	0	0	0	0
PATE2	1	0	0	0	1	0	0	0	0	0	0
PBK	0	0	1	0	0	0	1	0	0	0	0
PCBP2	0	1	1	1	1	0	1	1	1	0	0
PCCA	1	0	0	0	0	0	0	0	0	0	0
PCDHGB6	0	0	0	0	1	0	0	0	0	0	0
PCDHGC3	1	0	0	0	0	0	0	0	0	0	0
PCK2	1	1	0	0	0	0	1	0	0	0	1
PCMT1	0	0	0	0	1	0	0	0	0	0	0
PCMTD1	0	0	0	0	1	0	0	0	0	0	0
PCOLCE	0	0	0	0	1	0	0	0	0	0	0
PCYT1B	0	0	0	0	1	0	0	0	0	0	0
PCYT2	1	1	0	0	0	0	0	0	0	0	0
PDCD2	0	0	1	0	0	0	1	0	0	0	0
PDCD6	0	0	0	0	1	0	0	0	0	0	0
PDCL	0	1	1	0	0	0	1	0	0	0	0
PDCL2	1	0	1	0	1	0	1	0	0	0	0
PDE12	0	0	0	0	1	0	0	0	0	0	0
PDE1A	1	0	0	0	0	0	0	0	0	0	0
PDGFD	1	0	0	0	0	0	0	0	0	0	0
PDHX	1	0	0	0	1	0	0	0	0	0	0
PDIA5	1	0	0	0	0	0	0	0	0	0	0
PDIA6	0	0	0	0	1	0	0	0	0	0	0
PDIK1L	0	1	0	0	0	0	0	0	0	0	0
PDK4	1	0	0	0	0	0	0	0	0	0	0
PDPK1	0	1	0	1	1	0	0	0	0	0	0
PDXDC1	0	0	0	0	1	0	0	0	0	0	0
PDZD11	0	1	0	0	0	0	0	0	0	0	0
PEF1	0	1	1	0	0	0	0	1	1	1	0
PELI3	1	1	0	0	0	0	0	0	0	1	0
PEPD	0	1	0	0	0	0	0	0	0	0	0
PEX14	0	1	0	0	0	0	0	0	0	0	0
PEX19	0	0	0	0	1	0	0	0	0	0	0
PFDN4	0	0	0	0	0	0	0	1	1	0	0
PFKFB3	0	0	0	0	0	0	0	1	0	0	0
PFKM	0	1	0	0	1	0	0	1	0	0	0
PFKP	1	1	0	0	1	0	0	1	0	1	0
PGBD1	1	0	0	0	0	0	0	0	0	0	0
PGBD3	0	1	0	0	0	0	0	0	0	0	0
PGD	0	0	0	0	0	0	0	1	0	0	0
PGK1	0	1	0	0	1	0	0	0	0	0	0
PGM2	0	0	0	0	1	0	0	0	0	0	0
PGM3	0	1	1	0	1	0	1	1	1	1	0
PGM5	1	0	0	0	0	0	0	0	0	0	0
PGPEP1	1	0	0	0	0	0	0	1	0	0	0
PGRMC1	0	1	0	0	1	0	0	0	0	0	0
PGRMC2	0	0	0	0	1	0	1	1	0	0	0
PHB	0	0	0	0	1	0	0	0	0	0	0
PHEX	1	0	0	0	0	0	0	0	0	0	0
PHF17	0	1	0	0	1	0	0	0	0	0	0
PHOSPHO2	0	0	0	0	0	0	0	1	1	0	0
PHYHD1	0	1	0	0	0	0	0	0	0	0	0
PHYHIPL	0	0	0	0	1	0	0	0	1	0	0
PIAS2	1	1	0	0	1	0	0	0	0	1	1
PIAS3	1	1	0	0	0	0	0	0	0	0	1
PICK1	1	0	0	1	0	0	0	0	0	0	1
PIEZO1	0	0	0	0	1	0	0	0	0	0	0
PIGP	0	0	1	0	0	0	1	0	0	0	0
PILRA	1	0	0	0	0	0	0	0	0	0	0
PIM2	0	0	1	0	0	0	1	0	0	0	0
PIN1	1	0	0	0	1	0	0	0	0	0	0
PIN4	0	0	0	0	1	0	0	0	0	0	0
PIP	1	0	1	0	1	0	0	0	0	0	0
PIP5K1B	0	0	0	0	1	0	0	0	0	0	0
PIP5K1P1	0	1	0	0	0	0	0	0	0	0	0
PIPOX	1	0	0	0	0	0	0	0	0	1	0
PIR	0	0	0	0	1	0	0	0	0	0	0
PITHD1	0	0	0	0	1	0	0	0	0	0	0
PITPNB	1	1	1	0	0	0	0	0	0	0	0
PKNOX1	0	0	1	0	0	0	1	0	0	0	0
PLA2G12A	0	0	0	0	1	0	0	0	0	0	0
PLA2G16	0	0	0	0	1	0	0	0	0	0	0
PLA2G6	1	1	0	0	0	0	0	0	0	0	0
PLAC9	0	0	0	0	1	0	0	0	0	0	0
PLCD1	0	1	1	0	1	0	0	0	0	0	0
PLCD4	0	1	0	0	1	0	0	0	0	0	0
PLEK2	1	1	0	1	0	0	0	1	0	1	0
PLEKHG2	0	0	0	0	1	0	0	0	0	0	0
PLEKHJ1	1	0	0	1	1	0	0	0	0	0	0
PLG	1	0	0	0	0	0	0	0	0	0	0
PLGLB1	0	0	0	0	1	0	0	0	0	0	0
PLK1	1	1	0	0	0	0	0	1	0	0	0
PLK1S1	1	1	0	0	1	0	0	0	0	0	0
PLLP	0	0	1	0	1	0	0	0	0	0	0
PLRG1	0	1	0	0	0	0	0	0	0	1	0
PLSCR1	0	1	0	0	0	0	0	0	0	0	0
PLSCR4	1	0	0	0	1	0	0	0	0	0	0
PLXNA2	0	0	0	0	1	0	0	0	0	0	0
PMP2	0	0	0	0	1	0	0	0	0	0	0
PMPCA	0	0	0	0	0	0	0	0	0	1	0
PMS2	1	0	0	0	1	0	0	0	0	0	0
PMS2CL	1	1	0	0	0	0	0	0	0	1	0
PNKP	0	0	0	0	1	0	0	0	0	0	0
PNLIP	0	0	0	0	1	0	0	0	0	0	0
PNLIPRP2	0	0	0	0	1	0	0	0	0	0	0
PNMA1	0	0	0	0	1	0	0	0	0	0	0
PNMA6A	0	1	0	0	0	0	0	0	0	0	0
POC1B	0	1	0	0	0	0	0	0	0	0	0
POGZ	0	0	0	0	1	0	0	0	0	0	0
POLA2	1	0	1	0	1	0	0	0	0	0	0
POLDIP2	1	0	0	0	1	0	0	0	0	0	0
POLH	1	0	0	0	1	0	0	0	0	0	0
POLK	0	0	0	0	1	0	0	0	0	0	0
POLR1C	0	1	0	0	0	0	0	0	0	0	0
POLR1D	0	0	1	0	0	0	0	0	0	0	0
POLR2D	0	0	0	0	1	0	0	0	0	0	0
POLR3C	1	1	0	0	0	0	0	0	0	1	0
POLR3D	1	0	0	1	1	0	0	0	0	0	0
POLR3E	1	1	0	1	1	0	0	0	0	0	0
POLR3F	0	1	0	0	0	0	0	0	0	0	0
PON2	0	1	0	0	1	0	0	0	0	0	0
POP7	0	0	0	0	0	0	0	1	0	1	0
PP2D1	0	1	0	0	0	0	0	0	0	0	0
PPARA	0	1	0	0	0	0	0	0	0	0	0
PPARD	0	1	0	0	0	0	0	0	0	0	0
PPBP	0	0	0	0	1	0	0	0	0	0	0
PPFIBP2	0	0	0	0	1	0	0	0	0	0	0
PPID	0	1	0	0	0	0	1	0	0	0	0
PPIH	0	1	0	0	1	0	0	0	0	0	0
PPIL3	0	0	1	0	0	0	0	0	0	0	0
PPIL6	1	1	0	0	0	0	0	0	0	0	0
PPM1A	0	0	0	0	1	0	0	0	0	0	0
PPM1B	0	0	0	0	0	0	1	0	0	0	0
PPM1D	1	1	0	0	0	0	0	0	0	0	0
PPM1K	1	0	0	0	0	0	0	0	0	0	0
PPP1R7	0	0	0	0	1	0	0	0	0	0	0
PPP2R1B	1	1	1	0	1	0	0	0	0	0	0
PPP2R3C	1	0	0	0	0	0	0	0	0	0	0
PPP3R2	1	0	0	0	0	0	0	0	0	0	0
PPP4R1L	0	0	0	0	1	0	0	0	0	0	0
PPP6C	1	1	0	0	1	0	0	0	0	0	0
PPPDE2	0	0	1	0	0	0	0	0	0	0	0
PPYR1	0	1	0	0	1	0	0	0	0	0	0
PRAME	1	0	0	0	1	0	0	0	0	0	0
PRAP1	0	0	0	0	1	0	0	0	0	0	0
PRDM1	0	1	0	0	0	0	0	0	0	0	0
PREPL	0	0	0	0	1	0	0	0	0	0	0
PRKCSH	0	0	0	0	0	0	1	0	0	0	0
PRKCZ	1	1	0	0	1	0	1	0	0	0	0
PRMT2	1	1	1	0	1	0	1	0	1	0	0
PRMT8	0	0	0	0	1	0	0	0	0	0	0
PROS1	1	0	0	0	1	0	0	0	0	0	0
PROSC	0	1	0	0	1	0	0	0	0	0	0
PRPF4	0	1	0	0	0	0	0	0	0	0	0
PRPF40A	0	1	0	0	1	0	0	0	0	0	0
PRSS1	1	0	0	0	1	0	0	0	0	0	0
PRSS12	1	0	0	0	0	0	0	0	0	0	0
PRSS35	0	1	0	0	0	0	0	0	0	0	0
PRUNE2	1	1	0	0	0	0	0	0	0	0	0
PSAT1	0	0	1	0	1	0	1	1	0	1	0
PSCA	0	0	0	0	1	0	0	0	0	0	0
PSEN1	1	0	0	1	1	0	0	0	0	1	1
PSMA1	1	0	0	0	0	0	0	0	0	0	1
PSMA2	0	0	0	0	0	0	0	0	0	1	0
PSMA3	1	0	0	0	1	0	0	0	0	0	0
PSMA5	0	0	0	1	1	0	1	0	0	0	0
PSMA8	1	0	0	0	0	0	0	0	0	1	0
PSMB1	0	0	0	0	0	0	0	0	0	1	0
PSMB6	1	0	0	1	1	0	0	1	1	1	0
PSMB7	1	1	1	0	0	0	0	0	0	1	0
PSMB8	1	1	0	0	0	0	0	0	0	1	0
PSMC1	0	0	0	0	1	0	0	0	0	0	0
PSMC2	1	1	0	0	1	0	0	0	0	0	0
PSMD2	0	1	1	0	0	0	0	0	0	0	0
PSMD3	0	1	1	0	0	0	0	0	0	0	0
PSME2	0	0	1	0	0	0	0	0	0	0	0
PSPC1	0	0	0	0	1	0	0	0	0	0	0
PSTPIP2	0	1	0	0	1	0	0	0	0	0	0
PTGER3	1	0	0	0	0	0	0	0	0	0	0
PTGES3	0	0	0	0	1	0	0	0	0	0	0
PTGS2	1	0	0	0	1	0	0	0	0	0	0
PTK2B	0	0	1	0	0	0	1	0	0	0	0
PTPN1	0	0	1	0	0	0	0	0	0	0	0
PTPN2	1	1	0	0	0	0	0	0	0	0	0
PTS	0	0	0	0	1	0	0	0	0	0	0
PUF60	1	0	0	0	0	0	0	0	0	0	0
PVR	0	1	0	0	1	0	1	0	0	0	0
PYCR1	0	0	0	0	0	0	0	0	0	1	0
PYCR2	0	0	0	0	0	0	0	1	0	0	0
PYDC1	0	0	0	0	0	0	0	1	1	0	0
QARS	1	0	0	0	1	0	0	0	0	0	0
QDPR	0	0	0	0	0	0	0	1	0	0	0
QKI	0	0	0	0	1	0	0	0	0	0	0
QPCTL	1	0	0	0	0	0	0	0	0	0	0
QTRT1	1	1	0	0	1	0	0	0	0	0	0
RAB14	1	1	0	0	0	0	0	0	0	0	0
RAB17	0	0	0	0	0	0	0	0	0	1	0
RAB18	1	1	0	0	0	0	0	0	0	1	0
RAB23	1	0	0	0	1	0	0	0	0	0	0
RAB24	1	0	0	0	1	0	0	1	0	0	1
RAB27A	0	0	1	0	0	0	1	1	0	0	0
RAB28	1	1	0	1	1	0	0	0	0	0	0
RAB2B	1	0	0	0	0	0	0	0	0	0	0
RAB32	1	0	0	1	1	0	0	0	0	0	1
RAB33A	1	1	0	0	0	0	0	0	0	0	0
RAB34	0	1	0	0	0	0	0	0	0	0	0
RAB37	1	0	0	0	1	0	0	0	0	1	0
RAB39B	1	0	0	0	0	0	0	1	0	0	1
RAB3B	1	0	0	0	0	0	0	0	0	0	0
RAB3C	1	1	0	0	0	0	0	0	0	1	0
RAB3IL1	1	1	0	0	1	0	0	0	0	0	0
RAB3IP	1	0	0	0	1	0	0	0	0	0	0
RAB4A	0	0	0	0	0	0	0	1	0	1	0
RAB5A	1	1	0	0	0	0	0	1	0	1	1
RAB5B	0	1	0	0	0	0	0	1	0	0	1
RAB7A	0	0	0	0	1	0	0	0	0	0	0
RABEPK	0	0	0	0	1	0	0	0	0	0	0
RABGEF1	0	0	0	0	1	0	0	0	0	0	0
RABL3	1	0	0	0	1	0	0	0	0	0	0
RABL5	0	0	1	0	1	0	0	0	0	0	0
RAD51	0	0	0	0	1	0	0	0	0	0	0
RAD51AP1	0	1	0	0	1	0	0	0	0	0	0
RAD51D	1	0	0	0	0	0	0	0	0	0	0
RAD54B	1	1	1	0	0	0	1	0	0	0	0
RAET1G	0	1	0	0	0	0	0	0	0	0	0
RAGE	0	0	0	0	1	0	0	0	0	0	0
RAP1GDS1	1	0	0	0	0	0	0	0	0	0	0
RAP2B	0	0	0	0	1	0	0	0	0	0	0
RARRES1	0	0	0	0	1	0	0	0	0	0	0
RASAL1	1	0	0	0	0	0	0	0	0	0	0
RASD2	0	1	0	0	0	0	0	0	0	0	0
RASSF4	1	1	0	0	1	0	0	0	0	0	0
RASSF9	0	0	0	0	1	0	0	0	0	0	0
RBBP5	1	1	0	0	1	0	0	0	0	0	0
RBBP7	0	1	0	0	0	0	0	0	0	0	0
RBFA	0	1	0	0	1	0	0	0	0	0	0
RBM17	0	0	0	0	1	0	0	0	0	0	0
RBM3	0	0	0	0	1	0	0	1	1	0	0
RBM33	0	0	0	0	1	0	0	0	0	0	0
RBMS1	0	1	0	0	0	0	0	0	0	0	0
RBPMS	0	0	0	0	1	0	0	0	0	0	0
RCAN1	0	1	0	0	0	0	0	0	0	0	0
RCHY1	0	0	0	0	1	0	0	0	0	0	0
RDH11	0	0	0	0	0	0	0	0	0	1	0
RDX	0	1	0	0	0	0	0	0	0	0	0
REC8	0	1	0	0	0	0	0	0	0	0	0
RECK	0	1	0	0	0	0	0	0	0	0	0
RERGL	0	0	0	0	1	0	0	0	0	0	0
RFC2	1	0	0	0	0	0	0	0	0	0	0
RFESD	0	0	0	0	0	0	1	1	1	0	0
RFX2	1	0	0	0	0	0	0	0	0	0	0
RFX3	0	1	0	0	0	0	0	0	0	0	0
RFX5	0	1	0	0	0	0	0	0	0	0	0
RFX6	0	1	0	0	0	0	0	0	0	0	0
RFXANK	0	0	0	0	0	0	0	0	0	1	0
RGNEF	1	0	0	0	0	0	0	0	0	0	0
RGP1	1	1	0	0	1	0	0	0	0	1	0
RGS1	0	1	0	0	0	0	0	0	0	0	0
RGS14	0	1	0	0	1	0	0	0	0	0	0
RGS19	0	0	1	0	0	0	1	0	0	0	0
RGS5	0	0	0	0	1	0	0	0	0	0	0
RIOK3	0	1	0	0	0	0	0	0	0	0	0
RIPK2	1	0	0	0	1	0	0	0	0	0	0
RIPPLY1	1	0	0	0	0	0	0	1	1	0	0
RMI1	0	0	1	0	0	0	1	0	0	0	0
RMI2	0	1	0	0	0	0	0	0	0	0	0
RMND5B	1	0	0	0	1	0	0	0	0	0	0
RNASE6	0	1	0	0	1	0	0	0	0	0	0
RNASEH2A	1	0	0	0	0	0	0	0	0	0	0
RNASEK	0	0	0	0	1	0	0	0	0	0	0
RNF113A	1	0	0	0	1	0	0	0	0	0	0
RNF145	0	1	0	0	0	0	0	0	0	0	0
RNF208	0	0	0	0	1	0	0	0	0	0	0
RNF25	0	0	0	0	1	0	0	0	0	0	0
RNF40	1	0	0	1	0	0	0	0	0	0	0
RNF41	0	0	0	0	1	0	0	0	0	0	0
RNF5	1	1	0	0	1	0	0	0	0	0	0
RNPEP	1	0	1	1	1	1	1	1	1	1	1
ROBO2	0	0	0	0	1	0	0	0	0	0	0
ROD1	0	0	0	0	1	0	0	0	0	0	0
RPA1	0	0	0	0	1	0	0	0	0	0	0
RPL11	0	1	0	0	1	0	0	0	0	0	0
RPL27	0	1	0	0	1	0	0	0	0	0	0
RPL36AL	0	1	0	0	0	0	0	0	0	0	0
RPL37A	0	0	0	0	1	0	0	0	0	0	0
RPLP1	0	1	1	0	1	0	1	0	0	0	0
RPP25	0	0	0	0	1	0	0	0	0	0	0
RPP40	0	1	0	0	1	0	0	0	0	0	0
RPRD2	1	0	0	0	0	0	0	0	0	0	0
RPS21	0	1	0	0	0	0	0	0	0	0	0
RPS6KL1	1	0	0	0	1	0	0	0	1	0	1
RPSA	0	0	1	0	0	0	1	0	0	0	0
RQCD1	0	1	0	0	0	0	0	0	0	0	0
RRAS	0	0	0	0	1	0	0	0	0	0	0
RRP9	0	0	0	0	1	0	0	0	0	0	0
RSPH9	0	0	1	0	0	0	0	0	0	0	0
RTCD1	0	0	0	0	1	0	0	0	0	0	0
RTN2	0	0	0	0	1	0	0	0	0	0	0
RTN4	0	1	1	1	1	0	0	0	0	0	0
RTP4	0	0	0	0	1	0	0	0	0	0	0
RUNDC3A	1	0	0	0	1	0	0	0	0	0	0
RUNX1T1	0	1	0	0	0	0	0	0	0	0	0
RUVBL1	0	0	1	0	0	0	1	0	0	0	0
RUVBL2	1	1	1	0	0	0	1	0	0	0	0
RWDD2B	1	1	0	1	1	0	0	0	0	0	0
RWDD3	0	0	0	0	1	0	0	0	0	0	0
RXFP3	0	0	0	0	1	0	0	0	0	0	0
RXRA	0	0	0	0	1	0	0	0	0	0	0
S100A10	0	0	0	0	1	0	0	0	0	0	0
S100A11	0	0	0	0	1	0	0	0	0	0	0
S100A13	0	0	0	0	1	0	0	0	0	0	0
S100A14	0	0	1	0	0	0	1	0	0	0	0
S100A3	0	1	0	0	0	0	0	0	0	0	0
S100A6	0	0	0	0	1	0	0	0	0	0	0
S100A8	0	0	0	0	0	0	0	1	1	0	1
S100B	0	0	0	0	1	0	0	1	1	0	0
S100P	0	0	0	1	1	0	0	1	1	0	0
SAAL1	1	1	1	0	1	0	1	0	0	0	0
SACM1L	1	0	0	0	0	0	0	0	0	0	0
SAE1	0	0	1	0	0	0	1	0	0	0	0
SAE2	0	1	0	0	1	0	1	0	0	0	1
SAMSN1	0	1	0	0	0	0	0	0	0	0	0
SAP30BP	0	1	0	0	0	0	0	0	0	0	0
SAR1B	1	0	0	0	0	0	0	0	0	0	0
SART1	0	0	0	0	1	0	0	0	0	0	0
SART3	0	0	0	0	0	0	1	0	0	0	0
SAT1	0	1	0	0	0	0	0	0	0	0	0
SCAF4	0	0	0	0	1	0	0	0	0	0	0
SCCPDH	0	0	0	1	0	0	0	1	0	0	0
SCD	0	1	0	0	1	0	0	0	0	0	0
SCFD1	0	1	0	0	1	0	0	0	0	0	0
SCG2	0	0	1	0	1	0	1	0	0	0	0
SCG3	0	0	1	0	0	0	1	0	0	0	0
SCGB2A2	0	0	0	0	1	0	0	0	0	0	0
SCHIP1	1	0	0	0	1	0	0	0	0	0	0
SCIN	0	0	1	0	0	0	1	1	0	0	0
SCML1	0	0	1	0	0	0	0	0	0	0	0
SCML4	0	0	0	0	1	0	0	0	0	0	0
SCO2	0	0	0	0	1	0	0	0	0	0	0
SCP2	0	0	0	0	0	0	0	1	0	0	0
SCRN2	0	0	0	0	1	0	0	0	0	0	0
SDCCAG3	1	0	1	0	1	0	1	0	0	0	0
SDCCAG8	0	1	0	0	0	0	0	0	0	0	0
SDF4	0	0	1	0	1	0	0	0	0	0	0
SDR16C5	0	0	0	0	1	0	0	0	0	0	0
SDR39U1	0	1	0	0	0	0	0	0	0	0	0
SDS	1	0	0	0	1	0	0	0	0	1	0
SEC13	0	0	1	0	0	0	1	0	0	0	0
SEC24C	0	0	0	0	1	0	0	0	0	0	0
SEC31A	0	1	0	0	0	0	0	0	0	0	0
SEH1L	1	0	0	0	0	0	0	0	0	0	0
SEMA3D	1	0	0	0	0	0	0	0	0	0	0
SENP1	1	0	1	0	0	0	1	0	0	1	1
SEPP1	0	0	0	0	1	0	0	0	0	0	0
2012-09-10	1	1	0	0	1	0	0	0	0	0	0
2012-09-02	1	0	0	1	1	0	1	0	0	0	1
2012-09-04	1	0	1	0	1	0	1	0	0	0	0
SERBP1	0	0	1	0	1	0	0	0	0	0	0
SERPINB2	0	0	0	0	0	0	0	0	0	1	0
SERPINB8	1	0	0	0	1	0	0	0	0	0	0
SERPINB9	0	1	0	0	0	0	0	0	0	0	0
SERPIND1	0	1	0	0	0	0	0	0	0	0	0
SESN2	0	0	0	0	1	0	0	0	0	0	0
SETD4	1	1	0	0	0	0	0	0	0	0	0
SETDB1	0	1	0	0	1	0	0	0	0	0	0
SEZ6L2	1	0	0	0	1	0	0	0	0	0	0
SF3A3	0	0	1	0	0	0	0	0	0	0	0
SF3B3	0	0	0	0	1	0	0	0	0	0	0
SF3B4	0	0	0	0	0	0	0	0	0	1	0
SF3B5	1	0	0	0	0	0	0	0	0	1	0
SFMBT1	1	0	0	0	0	0	0	0	0	0	0
SFXN2	0	1	0	0	0	0	0	0	0	0	0
SGCG	0	0	0	0	0	0	1	0	0	0	0
SGK1	1	0	0	0	0	0	0	1	0	0	1
SGK2	1	0	0	0	0	0	0	0	0	0	0
SH2B1	1	0	1	0	1	0	0	0	0	0	0
SH2D2A	1	0	0	0	0	0	0	0	0	0	0
SH2D3C	0	1	0	0	0	0	0	0	0	0	0
SH3BGR	0	0	0	0	0	0	1	0	0	0	0
SH3BP5	0	1	0	0	0	0	0	0	0	0	0
SH3YL1	1	1	0	0	1	0	0	0	0	0	0
SHARPIN	0	0	0	0	1	0	0	0	0	0	0
SHD	0	0	1	0	1	0	0	0	0	0	0
SHKBP1	0	1	0	0	0	0	0	0	0	0	0
SHMT1	1	1	0	1	1	0	0	0	0	0	0
SHMT2	1	0	0	0	1	0	0	0	0	0	0
SHPK	0	1	0	0	0	0	0	0	0	0	0
SIPA1L2	1	0	1	0	1	0	0	0	0	0	0
SIRPB1	0	1	0	0	0	0	0	0	0	0	0
SIRPG	1	0	0	0	0	0	0	0	0	1	0
SIRT1	1	1	1	0	0	0	1	0	0	0	0
SIRT6	0	0	0	0	1	0	0	0	0	0	0
SIRT7	0	0	0	0	1	0	0	0	0	0	0
SIX5	0	0	0	0	0	0	0	1	1	0	0
SKA3	0	1	0	0	1	0	0	0	0	0	0
SKAP2	1	1	0	0	0	0	0	0	0	0	0
SKIL	1	1	0	0	0	0	0	0	0	0	0
SKP1	0	0	1	0	0	0	1	0	1	0	0
SLA	0	1	0	0	0	0	0	1	0	0	0
SLAIN1	0	0	0	0	1	0	0	0	0	0	0
SLAMF6	0	0	0	0	1	0	0	0	0	0	0
SLC16A1	0	1	0	0	0	0	0	0	0	0	0
SLC16A10	0	1	0	0	0	0	0	0	0	0	0
SLC16A4	0	0	0	0	1	0	0	0	0	0	0
SLC20A1	1	0	1	0	0	0	1	0	0	1	0
SLC22A15	1	0	0	0	0	0	0	0	0	0	0
SLC22A2	1	1	0	0	1	0	0	0	0	0	0
SLC25A13	1	0	0	1	0	0	0	0	0	0	0
SLC25A18	0	1	0	0	0	0	0	0	0	0	0
SLC25A19	0	1	0	0	0	0	0	0	0	0	0
SLC25A20	0	1	0	0	0	0	0	0	0	0	0
SLC25A24	0	0	0	0	1	0	0	0	0	0	0
SLC25A40	0	1	0	0	0	0	0	0	0	0	0
SLC25A45	0	0	0	0	1	0	0	0	0	0	0
SLC26A1	0	1	0	0	0	0	0	0	0	0	0
SLC27A2	0	0	0	0	1	0	0	0	0	0	0
SLC2A6	1	0	0	0	1	0	0	0	0	0	0
SLC30A5	0	0	0	0	1	0	0	0	0	0	0
SLC35E1	1	0	0	0	0	0	0	0	0	0	0
SLC35F5	1	1	1	0	1	0	0	0	0	0	0
SLC3A1	1	0	0	0	0	0	0	0	0	0	0
SLC41A3	1	0	0	0	0	0	0	0	0	0	0
SLC44A5	0	0	0	0	0	0	0	0	0	1	0
SLC4A1	0	1	0	0	0	0	0	0	0	0	0
SLC6A18	0	0	1	0	0	0	0	0	0	0	0
SLC7A1	0	0	0	0	0	0	0	1	1	0	0
SLC7A8	0	0	0	0	1	0	0	0	0	0	0
SLC9A3R1	0	0	0	0	1	0	0	0	0	0	0
SLC9A6	1	0	0	0	0	0	0	0	0	0	0
SLFNL1	1	0	0	0	0	0	0	0	0	0	0
SLX4	0	1	0	0	0	0	0	0	0	0	0
SMAD3	0	1	0	0	1	0	0	0	0	0	0
SMEK1	1	1	0	0	1	0	0	0	0	0	0
SMOC1	0	0	0	0	1	0	0	0	0	0	0
SMPX	1	0	1	0	0	0	1	0	0	0	0
SMU1	0	1	0	0	1	0	0	0	0	0	0
SMYD2	1	0	0	0	0	0	0	0	0	0	0
SMYD3	0	0	1	0	0	0	1	0	0	0	0
SNCB	0	0	1	0	0	0	0	0	0	0	0
SND1	0	0	0	0	1	0	0	0	0	0	0
SNN	0	0	0	0	1	0	0	0	0	0	0
SNPH	0	0	0	0	0	0	0	0	0	1	0
SNX1	0	0	1	0	0	0	0	0	0	0	0
SNX10	1	1	0	0	0	0	0	0	0	1	0
SNX16	0	0	1	0	0	0	1	0	0	0	0
SNX27	1	0	0	0	0	0	0	0	0	0	0
SNX3	0	1	0	0	0	0	0	0	0	0	0
SNX8	1	1	0	0	1	0	0	1	0	0	1
SNX9	1	1	0	0	1	0	0	0	0	0	0
SOCS3	1	0	0	0	0	0	0	0	0	0	0
SOD1	0	1	0	0	0	0	0	0	0	0	0
SOD2	0	0	0	0	1	0	0	0	0	0	0
SOX5	1	1	0	0	1	0	0	0	0	0	0
SOX8	1	0	0	0	1	0	0	0	0	0	0
SPA17	0	0	1	0	0	0	1	0	0	0	0
SPAG16	0	0	1	0	1	0	0	0	0	0	0
SPARC	1	1	1	0	1	0	1	0	0	0	0
SPATA2L	1	0	0	0	0	0	0	0	0	0	0
SPATA7	0	0	0	0	1	0	0	0	0	0	0
SPDEF	0	1	0	0	0	0	0	0	0	0	0
SPEM1	0	1	0	0	0	0	0	0	0	0	0
SPHK2	1	1	0	0	1	0	0	0	0	0	0
SPIN1	1	0	0	0	0	0	0	0	0	0	0
SPINLW1	0	1	0	0	0	0	0	0	0	0	0
SPINT1	0	0	0	0	1	0	0	0	0	0	0
SPINT2	1	0	0	0	0	0	0	0	0	0	0
SPOCK1	1	0	0	0	1	0	0	0	0	0	0
SPON2	0	0	0	0	1	0	0	0	0	0	0
SPR	0	0	0	0	0	0	0	0	0	1	0
SPRR1A	0	0	0	0	1	0	0	0	0	0	0
SPRR3	0	0	0	0	1	0	0	1	1	0	0
SPRY2	1	0	0	0	1	0	0	0	0	0	0
SPRYD4	0	0	0	0	0	0	0	0	0	1	0
SPTLC1	0	0	0	0	1	0	0	0	0	0	0
SRF	0	0	0	0	1	0	0	0	0	0	0
SRP19	0	1	0	0	0	0	0	0	0	0	0
SRP9	1	0	0	0	1	0	0	0	0	0	0
SRPRB	0	0	0	0	1	0	0	0	0	0	0
SRRM2	1	0	0	0	0	0	0	0	0	0	0
SSBP1	1	0	0	0	1	0	0	0	0	0	0
SSBP2	0	0	0	0	0	0	0	1	0	0	0
SSBP4	0	0	0	0	0	0	0	0	0	1	0
SSRP1	0	0	0	0	1	0	0	0	0	0	0
SSX3	0	1	0	0	1	0	0	0	0	0	0
STAC	1	0	0	0	0	0	0	1	0	0	0
STAC3	0	1	0	0	1	0	0	0	0	0	0
STAM	1	0	1	0	1	0	1	0	0	0	0
STARD4	1	0	0	0	1	0	0	0	0	0	0
STAT4	1	0	0	0	1	0	0	0	0	0	0
STAT5A	1	0	0	0	0	0	0	0	0	0	0
STAT5B	1	1	0	0	0	0	0	0	0	0	0
STIP1	1	0	0	0	0	0	0	0	0	0	0
STK16	0	0	0	0	0	0	0	1	1	0	0
STK32B	0	1	0	0	0	0	0	0	0	0	0
STK36	0	0	0	0	1	0	0	0	0	0	0
STK40	0	1	0	0	0	0	0	0	0	0	0
STMN1	0	0	1	0	0	0	0	0	0	0	0
STMN4	1	0	1	0	1	0	1	0	0	0	0
STRADA	0	1	0	0	0	0	0	0	0	0	0
STRADB	0	0	0	0	0	0	0	0	0	1	0
STUB1	0	0	1	0	1	0	0	0	0	0	0
STXBP6	0	1	0	0	1	0	0	0	0	0	0
SUGT1	0	0	1	0	0	0	1	0	0	0	0
SULT2B1	1	0	0	0	0	0	0	0	0	0	0
SUMO1	1	1	1	0	1	0	0	1	1	1	0
SUMO2	1	1	1	1	1	0	1	0	0	0	0
SUMO3	1	1	1	0	1	0	1	0	0	1	0
SUMO4	0	1	0	0	1	0	0	0	0	0	0
SUSD2	0	1	0	0	0	0	0	0	0	0	0
SUSD4	0	0	0	0	1	0	0	0	0	0	0
SVOP	0	0	0	0	1	0	0	0	0	0	0
SYAP1	0	0	1	0	0	0	1	0	0	0	0
SYK	1	1	0	0	1	0	0	0	0	1	0
SYT17	1	0	0	0	1	0	0	0	0	0	1
SYTL2	1	0	0	0	0	0	1	1	0	0	0
SZT2	1	0	0	0	0	0	0	0	0	0	0
TACO1	0	0	0	0	1	0	0	0	0	0	0
TADA3	0	0	0	0	1	0	0	0	0	0	0
TAF15	0	0	0	0	1	0	0	0	0	0	0
TAF6L	0	1	0	0	0	0	0	0	0	0	0
TAF7L	0	0	1	0	0	0	0	0	0	0	0
TAF9	1	0	1	0	1	0	1	0	1	0	0
TAGLN	0	0	1	0	0	0	1	1	1	0	0
TARS2	0	1	0	0	1	0	0	0	0	0	0
TAX1BP3	0	0	0	0	1	0	0	0	0	0	0
TBC1D16	1	0	0	0	0	0	0	0	0	0	0
TBC1D21	0	0	1	0	1	0	0	0	0	0	0
TBC1D23	0	1	0	0	0	0	0	0	0	0	0
TBC1D7	0	1	0	0	0	0	0	0	0	0	0
TBCCD1	0	1	0	0	0	0	0	0	0	0	0
TBCD	0	1	0	0	1	0	0	0	0	0	0
TBCEL	1	0	1	0	1	0	1	0	0	0	0
TBRG4	1	0	0	0	0	0	0	0	0	0	0
TCAP	1	0	0	0	1	0	0	0	0	0	0
TCEAL1	0	0	0	0	1	0	0	0	0	0	0
TCEAL3	0	0	0	0	1	0	0	0	0	0	0
TCEAL5	0	0	0	0	1	0	0	0	0	0	0
TCEAL8	0	1	0	0	0	0	0	0	0	0	0
TCEB1	1	0	0	0	1	0	0	0	0	0	0
TCEB2	1	0	0	0	0	0	0	0	0	0	0
TCF4	0	1	0	0	1	0	0	0	0	0	0
TCN2	1	0	0	0	0	0	0	0	0	0	0
TCP11	0	0	1	0	0	0	1	0	0	0	0
TCTN2	0	1	0	0	1	0	0	0	0	0	0
TDG	1	1	0	1	1	0	0	0	0	1	1
TDGF1	0	1	0	0	0	0	0	0	0	0	0
TDP1	1	1	1	0	1	0	1	1	0	0	1
TDP2	0	1	0	0	1	0	0	0	1	0	0
TDRD1	0	1	0	0	0	0	0	0	0	0	0
TDRD3	1	0	1	0	0	0	0	0	0	1	0
TEAD4	1	0	0	0	0	0	0	0	0	0	0
TECR	0	1	0	0	0	0	0	0	0	0	0
TERF2IP	0	0	1	0	0	0	1	0	0	0	0
TES	1	0	0	0	0	0	1	0	0	1	0
TESC	1	0	0	0	0	0	0	0	0	0	0
TET3	1	1	1	0	1	0	0	1	1	1	0
TFE3	0	0	0	0	0	0	1	0	0	0	0
TFF2	1	0	0	0	0	0	0	0	0	1	0
TFPT	1	0	0	1	1	0	0	0	0	0	0
TGFBR2	0	0	0	0	1	0	0	0	0	0	0
TGM4	1	1	0	0	0	0	1	0	0	0	0
THAP1	0	1	0	0	0	0	0	0	0	0	0
THAP4	0	0	0	0	1	0	0	0	0	0	0
THG1L	0	0	0	0	1	0	0	0	0	0	0
THOC1	1	0	1	0	1	0	1	0	0	1	1
THOC3	0	1	0	0	0	0	0	0	0	0	0
THUMPD1	0	1	0	0	0	0	1	0	0	0	0
THUMPD3	1	1	1	0	0	0	1	0	0	0	0
THYN1	0	1	0	0	1	0	0	0	0	0	0
TIMM10	0	1	0	0	0	0	0	0	0	0	0
TIMM17A	0	0	0	0	0	0	0	0	0	1	0
TIMM44	1	0	0	0	0	0	0	0	0	0	0
TIMP1	1	0	0	0	0	0	0	0	0	0	0
TK1	1	1	0	0	0	0	0	1	0	0	1
TLE1	1	0	0	0	0	0	0	0	0	0	0
TLE3	0	0	0	0	1	0	0	0	0	0	0
TLE4	1	1	0	0	0	0	0	0	0	0	0
TLE6	0	0	0	0	1	0	0	0	0	0	0
TLX3	0	0	0	0	1	0	0	0	0	0	0
TMED6	1	0	0	0	1	0	0	0	0	0	0
TMED8	0	1	0	0	0	0	0	0	0	0	0
TMEFF1	0	0	0	0	1	0	0	0	0	0	0
TMEM106A	1	0	0	0	0	0	0	0	0	0	0
TMEM126A	0	0	0	0	1	0	0	0	0	0	0
TMEM128	1	0	0	0	1	0	0	0	0	0	0
TMEM133	0	1	0	0	0	0	0	0	0	0	0
TMEM14C	0	1	0	0	0	0	0	0	0	0	0
TMEM151A	1	0	0	0	0	0	0	0	0	0	0
TMEM163	0	0	0	0	1	0	0	0	0	0	0
TMEM174	1	0	0	0	1	0	0	0	0	0	0
TMEM237	0	0	0	0	1	0	0	0	0	0	0
TMEM39B	0	0	0	0	1	0	0	0	0	0	0
TMEM40	0	0	0	0	1	0	0	0	0	0	0
TMEM54	0	0	0	0	1	0	0	0	0	0	0
TMEM59	0	0	0	0	1	0	0	0	0	0	0
TMEM74	1	0	0	0	0	0	0	0	0	0	0
TMEM8A	0	1	0	0	1	0	0	0	0	0	0
TMIGD2	0	1	0	0	0	0	0	0	0	0	0
TMOD4	0	0	1	0	0	0	1	0	0	0	0
TNFAIP1	1	0	0	0	1	0	0	0	0	0	0
TNFRSF14	0	1	0	0	1	0	0	0	0	0	0
TNFSF18	1	0	0	0	0	0	0	0	0	0	0
TNFSF4	0	1	0	0	1	0	0	0	0	0	0
TNIK	0	1	0	0	0	0	0	0	0	0	0
TNIP2	0	1	0	0	0	0	0	0	0	0	0
TNNT2	1	1	0	0	1	0	1	1	1	0	0
TNS1	0	0	1	0	1	0	1	1	1	1	0
TNS4	0	1	0	0	0	0	0	0	0	0	0
TOLLIP	1	0	0	0	0	0	0	0	0	0	0
TOM1	0	0	1	0	0	0	1	0	0	0	0
TOMM40	0	1	0	0	0	0	0	0	0	0	0
TONSL	0	1	0	0	0	0	0	0	0	0	0
TOR1A	1	1	0	0	1	0	0	0	0	0	0
TP53	1	1	0	0	0	0	0	0	0	0	0
TP53I3	1	1	0	0	0	0	0	0	0	0	0
TP63	0	1	0	0	0	0	0	0	0	0	0
TPM2	0	1	0	0	0	0	0	0	0	0	0
TPM3	1	0	0	0	1	0	0	0	0	0	0
TPMT	0	0	0	0	0	0	0	1	1	0	0
TPRA1	1	1	1	0	1	0	0	0	0	0	0
TPRKB	0	0	0	0	0	0	0	1	0	0	0
TPT1	0	0	1	0	0	0	0	0	0	0	0
TPTE	0	0	0	0	1	0	0	0	0	0	0
TRAK2	1	1	0	0	0	0	0	0	0	0	0
TRAP1	0	0	0	0	1	0	0	0	0	0	0
TRAPPC1	0	0	0	0	0	0	0	0	0	1	1
TRAPPC3	0	0	0	0	1	0	0	0	0	0	0
TREX1	1	1	0	0	1	0	0	0	0	0	0
TRIM16	1	0	0	0	0	0	0	0	0	1	0
TRIM24	1	0	0	0	0	0	0	0	0	0	0
TRIM27	0	0	0	0	0	0	0	1	0	0	0
TRIM28	0	0	0	0	1	0	1	0	0	0	0
TRIM34	0	1	0	0	0	0	0	0	0	0	0
TRIM43	0	0	1	0	0	0	0	0	0	0	0
TRIM44	1	0	1	0	0	0	1	0	0	0	0
TRIM69	1	0	1	0	0	0	1	1	1	1	1
TRIML1	1	0	0	0	1	0	0	0	0	0	0
TRIP10	0	0	0	0	1	0	0	0	0	0	0
TRIP13	0	1	0	0	0	0	0	0	0	0	0
TRIP6	0	0	0	0	1	0	0	0	0	0	0
TRMT1	0	0	0	0	1	0	0	0	0	1	0
TRMT12	1	1	1	0	1	0	1	0	0	1	1
TRMT6	0	0	0	0	0	0	0	0	0	1	0
TRPM3	1	1	0	0	1	0	0	0	0	0	0
TRPM8	0	0	0	0	1	0	0	0	0	0	0
TRUB1	1	1	1	0	1	0	1	0	0	1	0
TSGA10IP	1	0	0	0	1	0	0	0	0	0	0
TSGA13	0	1	0	0	0	0	0	0	0	0	0
TSPAN4	0	1	0	0	0	0	0	0	0	0	0
TSPYL6	0	0	0	0	1	0	0	0	0	0	0
TSR2	0	0	1	0	0	0	1	0	0	0	0
TSSC1	1	0	0	0	1	0	0	0	0	0	0
TSSK3	0	0	1	0	0	0	0	0	0	0	0
TST	1	0	1	0	0	0	0	1	0	1	0
TSTD2	1	1	0	0	1	0	0	0	0	0	0
TTBK2	0	0	0	0	1	0	0	0	0	0	0
TTC16	0	0	0	0	1	0	0	0	0	0	0
TTC27	1	1	0	0	1	0	0	0	0	0	0
TTC39A	0	1	0	0	0	0	0	0	0	0	0
TTC4	0	1	0	0	1	0	0	0	0	0	0
TTLL7	0	1	0	0	0	0	0	0	0	0	1
TTLL9	0	0	0	0	1	0	0	0	0	0	0
TUBA1B	1	0	0	0	1	0	0	0	0	0	1
TUBA3E	0	0	0	0	1	0	0	0	0	0	0
TUBA4A	1	0	0	0	1	0	0	0	0	0	0
TUBB2B	1	1	0	0	1	0	0	0	0	0	0
TUBD1	1	1	0	0	1	0	0	0	0	1	0
TWF2	0	1	1	0	1	0	1	0	0	0	0
TWSG1	0	1	0	0	1	0	0	0	0	0	0
TXNDC3	0	0	1	0	0	0	1	0	0	0	0
TXNDC8	0	1	0	0	0	0	0	0	0	0	0
TYW1	1	0	0	0	1	0	0	0	0	0	0
UACA	0	0	0	0	0	0	1	0	0	0	0
[truncated: 150 more rows]
